# Supplementary material for: Ruminal and feces metabolites associated with feed efficiency, water intake and methane emission in Nelore bulls
Source: Sci Rep. 2023 Oct 21;13:18001. doi: 10.1038/s41598-023-45330-w (PMC10590413; doi:10.1038/s41598-023-45330-w)
Supplement: Supplementary file 1 — Supplementary Information 1. [file 41598_2023_45330_MOESM1_ESM.xlsx]

## Sheet: Supplementary material 1
Ruminal and feces metabolites associated with feed efficiency, water intake and methane emission in Nelore bulls Jessica Moraes Malheiros1, Banny Silva Barbosa Correia2, Caroline Ceribeli2,3, Jennifer Jessica Bruscadin1, Wellison J. S. Diniz4, Priyanka Banerjee4, Dielson da Silva Vieira1, Tainã Figueiredo Cardoso1, Bruno Gabriel Nascimento Andrade1,5, Juliana Petrini6, Daniel Rodrigues Cardoso2, …
Supplementary Table 1. Concentrations of ruminal fluid and fecal metabolites of Nelore bulls subjected to conventional (Conv) and by-product (ByPr) diet.
Polar metabolites	Abbreviation	Formula	IDa	Ruminal fluid (µM)b		Pc	Feces (µM)b		Pc
				Conventional	By-product		Conventional	By-product
Derived organic acid
Acetate	Ac	C2H4O2	BMDB0000042	14694.99 ± 5075.59	10609.37 ± 2327.27	0.0009	8505.42 ± 2661.88	6167.87 ± 1914.33	0.0013
Propionate	Pr	C3H6O2	BMDB0000237	3588.24 ± 1994.33	4972.87 ± 1511.74	0.0033	1994.33 ± 672.08	2804.73 ± 704.04	0.0003
Butyrate	Bt	C4H8O2	BMDB0000039	2495.09 ± 1045.54	3383.89 ± 969.55	0.0041	1895.90 ± 685.20	2400.71 ± 421.59	0.004
2-Hydroxyvalerate	2HV	C5H10O3	BMDB0001863	617.68 ± 191.82	700.14 ± 144.46	0.2062	239.65 ± 122.24	249.03 ± 81.38	0.7591
Isobutyrate	IsoBt	C4H8O2	BMDB0001873	539.79 ± 159.51	658.21 ± 156.20	0.0649	314.05 ± 117.67	351.68 ± 187.14	0.6911
Valerate	V	C5H10O2	BMDB0000892	413.27 ± 102.37	554.86 ± 105.14	0.0002	326.15 ± 142.34	370.77 ± 61.10	0.1679
Isovalerate	IsoV	C5H10O2	BMDB0000718	389.69 ± 122.48	758.08 ± 141.45	0.099	226.60 ± 75.87	314.80 ± 65.09	0.0001
Phenylacetate	PhAc	C8H8O2	BMDB0000209	316.42 ± 62.91	332.65 ± 74.75	0.426	33.16 ± 14.77	35.69 ± 13.82	0.5523
Succinate	Suc	C4H6O4	BMDB0000254	241.22 ± 64.71	366.84 ± 48.44	<.0001	423.79 ± 133.93	780.14 ± 221.50	<.0001
4-Hydroxybutyrate	4HBt	C4H8O3	BMDB0000710	177.28 ± 58.79	225.66 ± 24.42	0.01	.	.	.
3-Phenylpropionate	3PhPr	C9H10O2	BMDB0000764	146.99 ± 48.83	189.52 ± 30.75	0.0008	82.34 ± 42.22	64.30 ± 20.35	0.068
3-Hydroxybutyrate	3Hbt	C4H8O3	BMDB0000357	128.43 ± 38.30	162.92 ± 38.75	0.0101	79.08 ± 31.53	89.40 ± 21.02	0.1965
2-Hydroxyisovalerate	2HIsoV	C5H10O3	BMDB0000407	94.72 ± 41.36	119.80 ± 21.58	0.1508	35.99 ± 12.97	42.62 ± 16.42	0.5183
Lactate	Lac	C3H6O3	BMDB0001311	79.88 ± 26.32	108.15 ± 20.56	0.0002	144.61 ± 64.56	183.89 ± 19.65	0.0068
3-Hydroxyphenylacetate	3HPhAc	C8H8O3	BMDB0000440	79.67 ± 27.80	80.71 ± 11.13	0.8673	144.41 ± 83.93	72.47 ± 27.39	0.0003
Acetoacetate	AcoAc	C4H6O3	BMDB0000060	39.13 ± 12.44	70.35 ± 15.99	<.0001	35.05 ±14.01	42.59 ± 9.96	0.0399
Citrate	Cit	C6H8O7	BMDB0000094	21.02 ± 5.58	23.76 ± 8.67	0.207	15.22 ± 6.46	22.73 ± 6.59	0.016
Pyruvate	Pyr	C3H4O3	BMDB0000243	20.57 ± 6.52	35.78 ± 7.18	<.0001	37.94 ± 17.56	50.49 ± 6.31	0.0158
Formate	For	CH2O2	BMDB0000142	6.77 ± 3.90	4.70 ± 2.29	0.3618	9.07 ± 3.76	5.59 ± 1.71	0.588
Benzoate	Ben	C7H6O2	BMDB0062037	4.04 ± 2.75	4.21 ± 1.08	0.7079	5.01 ± 2.48	7.75 ± 2.42	0.0916
Fumarate	Fum	C4H4O4	BMDB0000134	3.02 ± 1.41	4.90 ± 0.77	0.0017	.	.	.
Amino acid
Glutamate	Glt	C5H9NO4	BMDB0003339	1111.30 ± 275.75	1441.65 ± 247.23	0.0127	603.29 ± 271.84	670.09 ± 232.77	0.3744
Alanine	Ala	C3H7NO2	BMDB0000161	273.25 ± 75.66	405.90 ± 75.22	0.0017	242.52 ± 98.00	293.30 ± 66.76	0.0445
Ornithine	Orn	C5H12N2O2	BMDB0000214	174.09 ± 56.87	256.74 ± 47.62	0.0067	103.25 ± 46.93	120.42 ± 39.82	0.1869
Isoleucine	IsoLeu	C6H13NO2	BMDB0000172	170.68 ± 73.03	284.31 ± 88.62	0.0097	98.62 ± 42.08	122.47 ± 33.99	0.0395
Glycine	Gly	C2H5NO2	BMDB0000123	133.82 ± 32.78	343.59 ± 40.54	0.1821	70.86 ± 23.54	68.31 ± 24.48	0.7593
Proline	Pro	C5H9NO2	BMDB0000162	130.04 ± 46.17	189.10 ± 33.89	0.0021	136.53 ± 58.16	143.80 ± 46.49	0.6412
Aspartate	Asp	C4H7NO4	BMDB0000191	125.17 ± 26.15	137.12 ± 32.82	0.1758	199.08 ± 32.17	161.99 ± 37.48	0.1501
Leucine	Leu	C6H13NO2	BMDB0000687	114.33 ± 39.23	174.67 ± 28.07	0.0001	63.40 ± 26.59	82.11 ± 15.31	0.0265
Valine	Vl	C5H11NO2	BMDB0000883	114.10 ± 36.42	160.51 ± 25.17	0.0008	133.70 ± 35.06	130.01 ± 43.64	0.8208
Threonine	Thr	C4H9NO3	BMDB0000167	74.46 ± 15.81	85.84 ± 14.62	0.1576	139.52 ± 38.42	137.87 ± 45.46	0.9233
Tyrosine	Tyr	C9H11NO3	BMDB0000158	55.41 ± 15.26	67.97 ± 15.79	0.0495	59.54 ± 28.15	52.98 ± 26.82	0.4222
Histidine	His	C5H9N3	BMDB0000177	32.45 ± 7.53	35.64 ± 9.77	0.2776	.	.	.
Sarcosine	Sar	C3H7NO2	BMDB0000271	30.83 ± 8.49	41.21 ± 8.08	0.0162	66.52 ± 10.37	59.26 ± 21.09	0.4429
Methionine	Met	C5H11NO2S	BMDB0000696	29.94 ± 11.32	23.53 ± 5.15	0.0155	36.12 ± 16.98	23.69 ± 5.03	0.0013
Lysine	Lys	C6H14N2O2	BMDB0000182	18.99 ± 5.62	26.06 ± 4.83	0.0126	14.85 ± 6.45	15.89 ± 4.92	0.5411
β-Alanine	BetAla	C3H7NO2	BMDB0000056	.	.	.	11.56 ± 5.36	20.58 ± 2.45	0.0031
Sugars
Maltose	Mal	C12H22O11	BMDB0000163	225.30 ± 85.31	324.89 ± 43.40	0.0776	.	.	.
Glucose	Glu	C6H12O6	BMDB0000122	100.80 ± 40.24	151.89 ± 25.22	0.0008	226.73 ± 60.29	266.07 ± 58.00	0.1326
Ribose	Rib	C5H10O5	BMDB0000283	73.59 ± 32.34	122.43 ± 16.98	<.0001	.	.	.
1,3-Dihydroxyacetone	13DHAco	C3H6O3	BMDB0001882	33.16 ± 13.95	36.88 ± 11.92	0.3313	31.08 ± 13.89	34.44 ± 12.97	0.4012
Amines
Cadaverine	Cad	C5H14N2	BMDB0002322	46.70 ± 14.64	55.26 ± 15.48	0.0583	40.41 ± 18.09	45.45 ± 14.16	0.2969
Dimethylamine	DMtAla	C2H7N	BMDB0000087	37.06 ± 12.41	45.32 ± 12.33	0.1015	5.87 ± 3.05	7.27 ± 3.77	0.3166
Methylamine	MtAla	CH5N	BMDB0000164	2.72 ± 1.04	4.43 ± 2.83	0.0041	23.33 ± 8.77	8.55 ± 1.23	0.0058
Nitrosamines
N-Nitrosodimethylamine	NNtrMte	C2H6N2O	BMDB0063671	24.22 ± 5.39	20.29 ± 3.03	0.0033	15.26 ± 7.15	13.05 ± 6.73	0.5609
Quaternary ammonium salts
Choline	Ch	C5H14NO	BMDB0000097	15.88 ± 6.07	21.31 ± 9.19	0.0218	5.33 ± 2.93	4.51 ± 2.42	0.3041
Nucleotide/Purines/ Pyridine
Hypoxanthine	HpoX	C5H4N4O	BMDB0000157	96.92 ± 30.86	146.44 ± 46.91	0.0031	13.73 ± 8.38	33.54 ± 9.29	0.0004
Uracil	Ur	C4H4N2O2	BMDB0000300	38.84 ± 10.32	54.80 ± 15.4	0.0433	2.08 ± 0.86	3.75 ± 0.76	0.0334
Xanthine	Xan	C5H4N4O2	BMDB0000292	32.67 ± 12.16	33.13 ± 4.52	0.5133	6.47 ± 2.65	6.89 ± 0.81	0.0526
Caffeine	Caf	C8H10N4O2	BMDB0001847	22.87 ± 9.44	24.79 ± 7.39	0.4416	.	.	.
Nicotinate	Nico	C6H5NO2	BMDB0001488	8.17 ± 5.77	11.85 ± 6.06	0.0496	.	.	.
Alkaloid
Imidazole	Imi	C3H4N2	BMDB0001525	15.78 ± 5.43	20.87 ± 6.44	0.1654	.	.	.
Alcohol
Ethanol	Eth	C2H6O	BMDB0000108	271.25 ± 91.39	287.09 ± 103.35	0.5813	412.06 ± 107.04	312.47 ± 65.43	0.0393
Methanol	Mtol	CH4O	BMDB0001875	78.70 ± 23.69	60.46 ± 13.87	0.0023	86.00 ± 30.74	22.51 ± 8.63	0.3171
Pantothenate	Pan	C9H17NO5	BMDB0000210	71.65 ± 17.56	88.36 ± 13.75	0.0954	152.32 ± 65.58	135.41 ± 41.84	0.2986
Isopropanol	IsoPr	C3H8O	BMDB0000863	37.86 ± 9.63	46.96 ± 6.24	0.0249	99.31 ± 24.11	67.98 ± 21.10	0.0032
Glycerol	Glol	C3H8O3	BMDB0000131	28.88 ± 8.69	38.92 ± 9.77	0.0305	55.33 ± 15.26	56.24 ± 18.84	0.89
Ketones
Acetone (or Propanone)	Aco	C3H6O	BMDB0001659	14.95 ± 4.37	16.75 ± 3.92	0.1444	22.46 ± 6.43	21.76 ± 7.35	0.8139
Methoxyphenol
4-Hydroxy-3-methoxymandelate	4H3MxMan	C9H10O5	BMDB0000291	80.86 ± 27.34	77.43 ± 15.83	0.599	.	.	.
Apolar metabolites	Abbreviation	Formula	IDa	Ruminal fluid (mg/g)b		Pc	Feces (mg/g)b		Pc
				Conventional	By-product		Conventional	By-product
Fatty acids
Caproic acid	C6:0	C6H12O2	BMDB0000535	0.054 ± 0.01	0.07 ± 0.01	0.3826	1.34 ± 0.61	1.27 ± 0.57	0.6967
Caprylic acid	C8:0	C8H16O2	BMDB0000482	0.24 ± 0.09	0.27 ± 0.10	0.7858	0.43 ± 0.12	0.31 ± 0.15	0.272
Capric acid	C10:0	C10H20O2	BMDB0000511	0.20 ± 0.08	0.31 ± 0.12	0.0773	1.16 ± 0.58	1.44 ± 0.70	0.1756
Undecylic acid	C11:0	C11H22O2	BMDB0000947	0.09 ± 0.01	0.07 ± 0.05	0.3793	0.40 ± 0.17	0.43 ± 0.19	0.5423
Lauric acid	C12:0	C12H24O2	BMDB0000638	2.18 ± 1.12	3.16 ± 1.40	0.1333	6.21 ± 2.43	7.25 ± 1.73	0.0443
Tridecylic acid	C13:0	C13H26O2	BMDB0000910	0.79 ± 0.05	1.09 ± 1.02	0.2882	1.46 ± 0.60	1.50 ± 0.59	0.67
Myristic acid	C14:0	C14H28O2	BMDB0000806	16.13 ± 6.09	30.67 ± 7.04	0.0009	31.41 ± 14.06	41.90 ± 7.64	0.003
Myristoleic acid	C14:1n5	C14H26O2	BMDB0002000	0.06 ± 0.01	0.13 ± 0.01	0.0624	0.16 ± 0.05	0.08 ± 0.04	0.102
Pentadecylic acid	C15:0	C15H30O2	BMDB0000826	15.59 ± 3.55	23.25 ± 2.69	0.0301	14.24 ± 6.15	18.94 ± 3.06	0.0018
Palmitic acid	C16:0	C16H32O2	BMDB0000220	353.48 ± 81.36	684.46 ± 92.35	0.0304	340.14 ± 142.35	413.92 ± 62.53	0.0248
Palmitoleic acid	C16:1n7	C16H30O2	BMDB0012328	5.37 ± 2.13	6.51 ± 2.05	0.4638	3.91 ± 1.92	4.22 ± 1.59	0.6763
Margaric acid	C17:0	C17H34O2	BMDB0002259	9.77 ± 2.55	10.26 ± 10.95	0.8727	13.63 ± 6.39	14.15 ± 6.92	0.7962
Stearic acid	C18:0	C18H36O2	BMDB0000827	1174.44 ± 217.56	401.14 ± 198.77	0.0047	1412.70 ± 305.78	2456.37 ± 280.12	0.247
Oleic acid	C18:1n9	C18H34O2	BMDB0000207	26.84 ± 10.62	34.63 ± 13.28	0.273	40.09 ± 17.51	79.20 ± 14.15	<.0001
Linoleic acid	C18:2n6	C18H32O2	BMDB0109638	45.60 ± 17.84	49.46 ± 24.17	0.7387	103.70 ± 45.87	153.70 ± 35.49	0.0073
Gama-linolenic acid	C18:3n6	C18H30O2	BMDB0003073	3.47 ± 1.70	5.16 ± 1.32	0.0799	7.43 ± 3.48	7.22 ± 2.43	0.7636
Arachidic acid	C20:0	C20H40O2	BMDB0109637	12.82 ± 3.43	12.87 ± 3.95	0.99	18.40 ± 3.35	19.99 ± 3.86	0.397
Gondoic acid	C20:1n9	C20H38O2	BMDB0002231	0.87 ± 0.01	0.66 ± 0.15	0.6085	2.92 ± 0.81	3.54 ± 0.34	0.7011
Eicosadienoic acid	C20:2n6	C20H36O2	BMDB0005060	0.30 ± 0.03	0.35 ± 0.04	0.6314	.	.	.
Arachidonic acid	C20:4n6	C20H32O2	BMDB0001043	0.38 ± 0.04	0.52 ± 0.03	0.2797	.	.	.
Behenic acid	C22:0	C22H44O2	BMDB0000944	6.05 ± 1.44	4.03 ± 1.65	0.1654	16.37 ± 6.76	18.42 ± 4.15	0.2029
Erucic acid	C22:1n9	C22H42O2	BMDB0002068	2.46 ± 0.85	2.98 ± 0.95	0.518	1.49 ± 0.96	1.88 ± 0.16	0.2805
Docosadienoic acid	C22:2n6	C22H40O2	BMDB0109678	0.78 ± 0.12	0.55 ± 0.12	0.2757	3.10 ± 1.03	1.41 ± 0.28	0.0376
Nervonic acid	C24:1n9	C24H46O2	BMDB0002368	0.15 ± 0.08	0.25 ± 0.09	0.1712	0.82 ± 0.34	0.66 ± 0.27	0.1431
aID Bovine Metabolome Database (BMDB).
bMean ± Standard deviation.
cP correspond to the original P-value calculated from the enrichment analysis.
