# Supplementary material for: Ruminal and feces metabolites associated with feed efficiency, water intake and methane emission in Nelore bulls
Source: Sci Rep. 2023 Oct 21;13:18001. doi: 10.1038/s41598-023-45330-w (PMC10590413; doi:10.1038/s41598-023-45330-w)
Supplement: Supplementary file 2 — Supplementary Information 2. [file 41598_2023_45330_MOESM2_ESM.xlsx]

## Sheet: Supplementary material 2
Ruminal and feces metabolites associated with feed efficiency, water intake and methane emission in Nelore bulls Jessica Moraes Malheiros1, Banny Silva Barbosa Correia2, Caroline Ceribeli2,3, Jennifer Jessica Bruscadin1, Wellison J. S. Diniz4, Priyanka Banerjee4, Dielson da Silva Vieira1, Tainã Figueiredo Cardoso1, Bruno Gabriel Nascimento Andrade1,5, Juliana Petrini6, Daniel Rodrigues Cardoso2, …
Supplementary Table 2. Results from ruminal fluid and feces pathway analysis of Nellore bulls subjected to conventional (Conv) and by-product (ByPr) diet.
Figure 3A) ruminal fluid Conv vs. ruminal fluid ByPr
Lettera	Pathway name	Total cmpdb	Hitsc	Pf	− log(p)e	Impacte
a	Cysteine and methionine metabolism	33	2	4.27e-14	13.37	0.10446
b	Glycolysis / Gluconeogenesis	26	4	5.97e-12	11.224	0.12971
c	Synthesis and degradation of ketone bodies	5	2	0.00039929	3.3987	0.6
d	Arginine and proline metabolism	38	4	0.0014194	2.8479	0.27443
e	Glycine, serine and threonine metabolism	34	3	0.0059036	2.2289	0.08668
f	Glutathione metabolism	28	3	0.026285	1.5803	0.01966
g	Purine metabolism	66	1	0.040376	1.3939	0.02167
h	Pyrimidine metabolism	38	1	0.017207	1.7643	0.09182
i	Butanoate metabolism	15	5	0.025251	1.5977	0.11111
j	D-Glutamine and D-glutamate metabolism	5	1	0.048493	1.3143	1
k	Glycerophospholipid metabolism	36	1	0.5512	0.25869	0.02582
Figure 3B) feces Conv vs. feces ByPr
Lettera	Pathway name	Total cmpdb	Hitsc	Pf	− log(p)e	Impacte
a	Butanoate metabolism	15	3	5.39e-29	28.269	0.11111
b	Citrate cycle (TCA cycle)	20	3	1.59e-29	28.799	0.16945
c	Glycolysis / Gluconeogenesis	26	4	1.4e-09	8.8524	0.1295
d	Pyruvate metabolism	22	3	1.78e-09	8.7497	0.26749
e	Cysteine and methionine metabolism	33	2	1.51e-08	7.8209	0.10446
f	Pantothenate and CoA biosynthesis	19	2	0.003311	2.48	0.02143
g	Purine metabolism	66	1	0.024005	1.6197	0.02167
h	Glyoxylate and dicarboxylate metabolism	32	3	0.014878	1.8274	0.03175
i	Pyrimidine metabolism	38	2	0.003311	2.48	0.09182
j	beta-Alanine metabolism	21	2	0.003311	2.48	0.39925
k	Synthesis and degradation of ketone bodies	5	1	0.10405	0.98277	0.6
Figure 3C) common metabolites present in rumen fluid and feces that were significantly different between diets
Lettera	Pathway name	Total cmpdb	Hitsc	Pf	− log(p)e	Impacte
a	Citrate cycle (TCA cycle)	20	2	3.2675e-09	8.4858	0.07907
b	Butanoate metabolism	15	3	1.9914e-07	6.7008	0.11111
c	Synthesis and degradation of ketone bodies	5	1	2.1806e-07	6.6614	0.6
d	Cysteine and methionine metabolism	33	2	3.6934e-07	6.4326	0.10446
e	Pyruvate metabolism	22	3	0.00026	3.5918	0.26749
f	Glycolysis / Gluconeogenesis	26	3	0.00026	3.5918	0.1295
g	Pyrimidine metabolism	38	1	0.00138	2.8591	0.09182
h	Purine metabolism	66	1	0.01592	2.3981	0.11167
aLetter corresponds to the information shown in Figure 3.
bTotal cmpd corresponds to total number of compounds in the pathway.
cHits correspond to the actually matched number from the user uploaded data.
dP correspond to the original P-value calculated from the enrichment analysis.
e− log(p) correspond to the P-value logarithm.
fImpact correspond to the pathway impact value calculated from pathway topology analysis.
