# Supplementary material for: Ruminal and feces metabolites associated with feed efficiency, water intake and methane emission in Nelore bulls
Source: Sci Rep. 2023 Oct 21;13:18001. doi: 10.1038/s41598-023-45330-w (PMC10590413; doi:10.1038/s41598-023-45330-w)
Supplement: Supplementary file 3 — Supplementary Information 3. [file 41598_2023_45330_MOESM3_ESM.xlsx]

## Sheet: S1
Ruminal and feces metabolites associated with feed efficiency, water intake and methane emission in Nelore bulls Jessica Moraes Malheiros1, Banny Silva Barbosa Correia2, Caroline Ceribeli2,3, Jennifer Jessica Bruscadin1, Wellison J. S. Diniz4, Priyanka Banerjee4, Dielson da Silva Vieira1, Tainã Figueiredo Cardoso1, Bruno Gabriel Nascimento Andrade1,5, Juliana Petrini6, Daniel Rodrigues Cardoso2, …
Supplementary Table 3 - S1. Ruminal and fecal metabolites for Spearman’s correlation analysis.
Metabolites	Abbreviations
Phenylacetate	PhAc
3-Phenylpropionate	3PhPr
Tyrosine	Tyr
3-Hydroxyphenylacetate	3HPhAc
Glucose	Glu
1,3-Dihydroxyacetone	1,3DHAco
Threonine	Thr
Proline	Pro
3-Hydroxybutyrate	3HBt
2-Hydroxyvalerate	2HV
Pantothenate	Pan
Alanine	Ala
Ornithine	Orn
Glutamate	Glt
Lysine	Lys
Ethanol	Eth
Glycerol	Glol
Sarcosine	Sar
Valine	Vl
Glycine	Gly
Methanol	Mtol
Choline	Ch
N-Nitrosodimethylamine	NNtrMte
Cadaverine	Cad
Aspartate	Asp
Dimethylamine	DMtAla
Methionine	Met
Citrate	Cit
Succinate	Suc
Isobutyrate	IsoBt
Pyruvate	Pyr
Acetoacetate	AcoAc
Acetone	Aco
Valerate	V
Propionate	Pr
Butyrate	Bt
Isovalerate	IsoV
Acetate	Ac
Leucine	Leu
Lactate	Lac
Isopropanol	IsoPr
Isoleucine	IsoLeu
2-Hydroxyisovalerate	2HIsoV
Hypoxanthine	HpoX
Formate	For
Benzoate	Ben
Uracil	Ur
Methylamine	MtAla
Xanthine	Xan
Fumarate	Fum
Nicotinate	Nico
Imidazole	Imi
Caffeine	Caf
Histidine	His
4-Hydroxy-3-methoxymandelate	4H3MxMan
Maltose	Mal
Ribose	Rib
4-Hydroxybutyrate	4Hbt
Beta-Alanine	BetAla
C6:0	C6:0
C8:0	C8:0
C10:0	C10:0
C11:0	C11:0
C12:0	C12:0
C13:0	C13:0
C14:0	C14:0
C14:1n5	C14:1n5
C15:0	C15:0
C16:0	C16:0
C16:1n7	C16:1n7
C17:0	C17:0
C18:0	C18:0
C18:1n9	C18:1n9
C18:2n6	C18:2n6
C18:3n6	C18:3n6
C20:0	C20:0
C20:1n9	C20:1n9
C20:2n6	C20:2n6
C20:4n6	C20:4n6
C22:0	C22:0
C22:1n9	C22:1n9
C22:2n6	C22:2n6
C24:1n9	C24:1n9

## Sheet: S2
Supplementary Table 3 - S2. Spearman’s correlation analysis between ruminal and fecal metabolite in Nelore bulls subjected conventional (Conv) and by-product (ByPr) diet.
metab_feces	metab_rumen	Spearman's coefficient	p-value
F_Ac	R_Ac	-0.345217	0.0984991
F_Pr	R_Ac	-0.00434783	0.983913
F_Bt	R_Ac	0.152174	0.477797
F_2HV	R_Ac	-0.0208696	0.922892
F_IsoBt	R_Ac	0.213913	0.315527
F_V	R_Ac	0.0982609	0.647823
F_IsoV	R_Ac	0.113913	0.596114
F_PhAc	R_Ac	0.162609	0.447754
F_Suc	R_Ac	-0.137391	0.522047
F_3PhPr	R_Ac	0.432174	0.0349415
F_4Hbt	R_Ac	-0.0869565	0.686195
F_2HIsoV	R_Ac	0.0470588	0.862604
F_Lac	R_Ac	-0.00782609	0.971048
F_3HPhAc	R_Ac	0.0521739	0.808688
F_AcoAc	R_Ac	0.203478	0.340261
F_Cit	R_Ac	-0.0504348	0.814956
F_Pyr	R_Ac	0.197391	0.355208
F_Ben	R_Ac	0.255929	0.238517
F_Glt	R_Ac	0.173913	0.41637
F_Ala	R_Ac	0.0104348	0.961404
F_Orn	R_Ac	0.0269565	0.900498
F_IsoLeu	R_Ac	0.35913	0.0848006
F_Gly	R_Ac	0.122609	0.568167
F_Pro	R_Ac	0.15913	0.457656
F_Asp	R_Ac	-0.317391	0.130718
F_Leu	R_Ac	0.0243478	0.910087
F_Vl	R_Ac	0.0347826	0.871817
F_Thr	R_Ac	-0.00695652	0.974264
F_Tyr	R_Ac	-0.00347826	0.98713
F_Sar	R_Ac	0.0173913	0.935715
F_Met	R_Ac	0.267449	0.206427
F_Lys	R_Ac	0.066087	0.758987
F_Glu	R_Ac	0.271304	0.199711
F_13DHAco	R_Ac	-0.00173913	0.993565
F_Cad	R_Ac	0.0643478	0.765154
F_DMtAla	R_Ac	-0.0998024	0.650493
F_MtAla	R_Ac	0.426087	0.0378843
F_NNtrMte	R_Ac	-0.150435	0.482902
F_Ch	R_Ac	-0.0643478	0.765154
F_HpoX	R_Ac	0.243365	0.275112
F_Ur	R_Ac	-0.367647	0.146554
F_Eth	R_Ac	-0.183478	0.390787
F_Mtol	R_Ac	-0.110435	0.607453
F_Pan	R_Ac	0.113913	0.596114
F_IsoPr	R_Ac	-0.203478	0.340261
F_Glol	R_Ac	0.0478261	0.824378
F_Aco	R_Ac	0.192174	0.36832
F_C6.0	R_Ac	0.163185	0.468077
F_C8.0	R_Ac	-0.105263	0.668013
F_C10.0	R_Ac	-0.0753247	0.745555
F_C11.0	R_Ac	0.0968379	0.660259
F_C12.0	R_Ac	0.0899209	0.683255
F_C13.0	R_Ac	0.116883	0.604451
F_C14.0	R_Ac	0.254135	0.279598
F_C14.1n5	R_Ac	-0.094297	0.676381
F_C15.0	R_Ac	-0.30096	0.173504
F_C16.0	R_Ac	-0.26087	0.229258
F_C16.1n7	R_Ac	-0.06917	0.753822
F_C17.0	R_Ac	-0.0671937	0.760653
F_C18.0	R_Ac	0.0604178	0.789402
F_C18.1n9	R_Ac	-0.0395257	0.857893
F_C18.2n6	R_Ac	0.0889328	0.686563
F_C18.3n6	R_Ac	0.0533597	0.808931
F_C20.0	R_Ac	-0.0474308	0.829841
F_C20.1n9	R_Ac	-0.506494	0.019129
F_C22.0	R_Ac	0.0681818	0.757235
F_C22.1n9	R_Ac	0.172219	0.44345
F_C22.2n6	R_Ac	0.324561	0.175186
F_C24.1n9	R_Ac	-0.405263	0.0851904
F_Ac	R_Pr	0.053913	0.802432
F_Pr	R_Pr	-0.56087	0.00435626
F_Bt	R_Pr	0.113043	0.59894
F_2HV	R_Pr	0.0573913	0.789955
F_IsoBt	R_Pr	0.145217	0.498379
F_V	R_Pr	-0.0495652	0.818094
F_IsoV	R_Pr	-0.125217	0.559899
F_PhAc	R_Pr	0.0834783	0.698161
F_Suc	R_Pr	0.134783	0.530054
F_3PhPr	R_Pr	-0.0617391	0.77443
F_4Hbt	R_Pr	-0.086087	0.68918
F_2HIsoV	R_Pr	0.455882	0.0759455
F_Lac	R_Pr	0.117391	0.584866
F_3HPhAc	R_Pr	-0.00608696	0.97748
F_AcoAc	R_Pr	-0.109565	0.610302
F_Cit	R_Pr	0.235652	0.267634
F_Pyr	R_Pr	0.0304348	0.887734
F_Ben	R_Pr	-0.0998024	0.650493
F_Glt	R_Pr	-0.046087	0.830672
F_Ala	R_Pr	-0.0808696	0.707181
F_Orn	R_Pr	0.0556522	0.796187
F_IsoLeu	R_Pr	-0.165217	0.440403
F_Gly	R_Pr	0.0721739	0.737519
F_Pro	R_Pr	0.0269565	0.900498
F_Asp	R_Pr	0.221739	0.297718
F_Leu	R_Pr	0.115652	0.590478
F_Vl	R_Pr	0.0330435	0.878178
F_Thr	R_Pr	-0.0356522	0.868639
F_Tyr	R_Pr	0.166957	0.435538
F_Sar	R_Pr	0.0356522	0.868639
F_Met	R_Pr	0.00260926	0.990346
F_Lys	R_Pr	0.126087	0.557154
F_Glu	R_Pr	-0.146957	0.493193
F_13DHAco	R_Pr	0.170435	0.425896
F_Cad	R_Pr	0.00347826	0.98713
F_DMtAla	R_Pr	0.0958498	0.663527
F_MtAla	R_Pr	-0.189565	0.37498
F_NNtrMte	R_Pr	0.111304	0.60461
F_Ch	R_Pr	0.253043	0.232864
F_HpoX	R_Pr	-0.163185	0.468077
F_Ur	R_Pr	-0.0171569	0.947891
F_Eth	R_Pr	0.110435	0.607453
F_Mtol	R_Pr	0.27913	0.186538
F_Pan	R_Pr	-0.0121739	0.954977
F_IsoPr	R_Pr	0.146957	0.493193
F_Glol	R_Pr	0.073913	0.731419
F_Aco	R_Pr	0.0156522	0.942132
F_C6.0	R_Pr	-0.338227	0.123656
F_C8.0	R_Pr	0.233333	0.336357
F_C10.0	R_Pr	-0.0324675	0.888889
F_C11.0	R_Pr	-0.452569	0.0301297
F_C12.0	R_Pr	-0.083004	0.706527
F_C13.0	R_Pr	-0.509881	0.0153426
F_C14.0	R_Pr	-0.0631579	0.791373
F_C14.1n5	R_Pr	-0.175607	0.434394
F_C15.0	R_Pr	-0.0694523	0.758755
F_C16.0	R_Pr	-0.408103	0.0532148
F_C16.1n7	R_Pr	-0.33498	0.118181
F_C17.0	R_Pr	-0.395257	0.0619412
F_C18.0	R_Pr	-0.133823	0.552696
F_C18.1n9	R_Pr	-0.208498	0.339725
F_C18.2n6	R_Pr	-0.227273	0.296992
F_C18.3n6	R_Pr	-0.158103	0.471216
F_C20.0	R_Pr	-0.271739	0.209731
F_C20.1n9	R_Pr	0.176623	0.443748
F_C22.0	R_Pr	-0.376482	0.076616
F_C22.1n9	R_Pr	-0.108978	0.629268
F_C22.2n6	R_Pr	-0.277193	0.250589
F_C24.1n9	R_Pr	-0.14386	0.556822
F_Ac	R_Bt	0.184348	0.388506
F_Pr	R_Bt	-0.255652	0.227918
F_Bt	R_Bt	-0.0973913	0.650746
F_2HV	R_Bt	0.169565	0.428295
F_IsoBt	R_Bt	-0.00347826	0.98713
F_V	R_Bt	-0.0165217	0.938923
F_IsoV	R_Bt	0.04	0.85278
F_PhAc	R_Bt	0.292174	0.165932
F_Suc	R_Bt	0.0869565	0.686195
F_3PhPr	R_Bt	-0.293913	0.163311
F_4Hbt	R_Bt	0.204348	0.338157
F_2HIsoV	R_Bt	0.252941	0.344563
F_Lac	R_Bt	0.221739	0.297718
F_3HPhAc	R_Bt	0.423478	0.0392039
F_AcoAc	R_Bt	0.0147826	0.945342
F_Cit	R_Bt	0.470435	0.0203446
F_Pyr	R_Bt	0.329565	0.1158
F_Ben	R_Bt	0.0612648	0.781249
F_Glt	R_Bt	0.053913	0.802432
F_Ala	R_Bt	-0.0469565	0.827524
F_Orn	R_Bt	0.108696	0.613156
F_IsoLeu	R_Bt	-0.181739	0.395371
F_Gly	R_Bt	0.257391	0.22466
F_Pro	R_Bt	0.155652	0.467671
F_Asp	R_Bt	0.296522	0.159432
F_Leu	R_Bt	-0.0713043	0.740575
F_Vl	R_Bt	0.0695652	0.746697
F_Thr	R_Bt	0.151304	0.480346
F_Tyr	R_Bt	-0.033913	0.874997
F_Sar	R_Bt	0.125217	0.559899
F_Met	R_Bt	0.120461	0.575015
F_Lys	R_Bt	0.129565	0.546239
F_Glu	R_Bt	-0.00869565	0.967833
F_13DHAco	R_Bt	0.215652	0.311514
F_Cad	R_Bt	0.0895652	0.677269
F_DMtAla	R_Bt	0.120553	0.583749
F_MtAla	R_Bt	-0.229565	0.280547
F_NNtrMte	R_Bt	0.0878261	0.683215
F_Ch	R_Bt	0.30087	0.153114
F_HpoX	R_Bt	0.193676	0.3878
F_Ur	R_Bt	0.10049	0.701167
F_Eth	R_Bt	0.266087	0.208836
F_Mtol	R_Bt	0.131304	0.540819
F_Pan	R_Bt	0.13913	0.516742
F_IsoPr	R_Bt	0.269565	0.202722
F_Glol	R_Bt	0.164348	0.442846
F_Aco	R_Bt	0.287826	0.172615
F_C6.0	R_Bt	-0.0378317	0.867254
F_C8.0	R_Bt	-0.275439	0.253724
F_C10.0	R_Bt	0.146753	0.525572
F_C11.0	R_Bt	0.0197628	0.928683
F_C12.0	R_Bt	-0.0810277	0.713224
F_C13.0	R_Bt	-0.0513834	0.820353
F_C14.0	R_Bt	-0.395489	0.0843516
F_C14.1n5	R_Bt	-0.273857	0.217476
F_C15.0	R_Bt	0.342744	0.118405
F_C16.0	R_Bt	-0.0335968	0.879043
F_C16.1n7	R_Bt	0.142292	0.517203
F_C17.0	R_Bt	0.0247036	0.910915
F_C18.0	R_Bt	-0.296443	0.180368
F_C18.1n9	R_Bt	0.227273	0.296992
F_C18.2n6	R_Bt	0.0750988	0.733437
F_C18.3n6	R_Bt	-0.0800395	0.71658
F_C20.0	R_Bt	-0.0227273	0.918018
F_C20.1n9	R_Bt	0.531169	0.0132217
F_C22.0	R_Bt	-0.436759	0.0371803
F_C22.1n9	R_Bt	-0.514399	0.0143124
F_C22.2n6	R_Bt	-0.270175	0.263276
F_C24.1n9	R_Bt	0.0789474	0.748011
F_Ac	R_2HV	0.30087	0.153114
F_Pr	R_2HV	-0.216522	0.30952
F_Bt	R_2HV	-0.033913	0.874997
F_2HV	R_2HV	0.137391	0.522047
F_IsoBt	R_2HV	-0.0278261	0.897305
F_V	R_2HV	-0.0643478	0.765154
F_IsoV	R_2HV	-0.0582609	0.786844
F_PhAc	R_2HV	0.0782609	0.716239
F_Suc	R_2HV	0.11913	0.579276
F_3PhPr	R_2HV	-0.372174	0.0733081
F_4Hbt	R_2HV	0.226957	0.2862
F_2HIsoV	R_2HV	0.226471	0.398983
F_Lac	R_2HV	0.0182609	0.932507
F_3HPhAc	R_2HV	0.0852174	0.692169
F_AcoAc	R_2HV	0.0582609	0.786844
F_Cit	R_2HV	0.365217	0.0792799
F_Pyr	R_2HV	0.193913	0.363919
F_Ben	R_2HV	-0.12747	0.562179
F_Glt	R_2HV	-0.0165217	0.938923
F_Ala	R_2HV	0.0278261	0.897305
F_Orn	R_2HV	0.0695652	0.746697
F_IsoLeu	R_2HV	-0.369565	0.075506
F_Gly	R_2HV	0.0973913	0.650746
F_Pro	R_2HV	0.112174	0.601772
F_Asp	R_2HV	0.35913	0.0848006
F_Leu	R_2HV	0.0730435	0.734467
F_Vl	R_2HV	0.0608696	0.777528
F_Thr	R_2HV	0.138261	0.519391
F_Tyr	R_2HV	0.0556522	0.796187
F_Sar	R_2HV	0.107826	0.616016
F_Met	R_2HV	0.133942	0.532646
F_Lys	R_2HV	0.0904348	0.674303
F_Glu	R_2HV	-0.16	0.45517
F_13DHAco	R_2HV	0.146957	0.493193
F_Cad	R_2HV	0.0321739	0.881362
F_DMtAla	R_2HV	0.184783	0.39863
F_MtAla	R_2HV	-0.503478	0.0121373
F_NNtrMte	R_2HV	0.251304	0.236199
F_Ch	R_2HV	0.123478	0.565405
F_HpoX	R_2HV	-0.146245	0.51607
F_Ur	R_2HV	0.269608	0.295336
F_Eth	R_2HV	0.202609	0.342373
F_Mtol	R_2HV	0.1	0.641993
F_Pan	R_2HV	0.16	0.45517
F_IsoPr	R_2HV	0.268696	0.204239
F_Glol	R_2HV	0.0652174	0.762069
F_Aco	R_2HV	0.17913	0.402303
F_C6.0	R_2HV	-0.0841333	0.709709
F_C8.0	R_2HV	-0.0140351	0.954524
F_C10.0	R_2HV	0.296104	0.192476
F_C11.0	R_2HV	-0.151186	0.491074
F_C12.0	R_2HV	-0.33498	0.118181
F_C13.0	R_2HV	-0.136081	0.54595
F_C14.0	R_2HV	-0.0345865	0.884902
F_C14.1n5	R_2HV	0.0287973	0.898772
F_C15.0	R_2HV	0.0355731	0.875117
F_C16.0	R_2HV	-0.0602767	0.784696
F_C16.1n7	R_2HV	-0.00889328	0.967876
F_C17.0	R_2HV	-0.027668	0.900274
F_C18.0	R_2HV	-0.372106	0.0881354
F_C18.1n9	R_2HV	0.116601	0.596232
F_C18.2n6	R_2HV	0.0335968	0.879043
F_C18.3n6	R_2HV	-0.1917	0.38089
F_C20.0	R_2HV	0.0849802	0.699851
F_C20.1n9	R_2HV	0.341558	0.129678
F_C22.0	R_2HV	-0.449605	0.0313634
F_C22.1n9	R_2HV	-0.522304	0.0126452
F_C22.2n6	R_2HV	-0.377193	0.111388
F_C24.1n9	R_2HV	0.1	0.683772
F_Ac	R_IsoBt	0.151304	0.480346
F_Pr	R_IsoBt	-0.362609	0.0816116
F_Bt	R_IsoBt	0.0704348	0.743634
F_2HV	R_IsoBt	-0.0173913	0.935715
F_IsoBt	R_IsoBt	-0.0956522	0.656606
F_V	R_IsoBt	-0.207826	0.329819
F_IsoV	R_IsoBt	0.153043	0.475255
F_PhAc	R_IsoBt	0.0191304	0.929301
F_Suc	R_IsoBt	0.153043	0.475255
F_3PhPr	R_IsoBt	-0.298261	0.156883
F_4Hbt	R_IsoBt	0.0026087	0.990348
F_2HIsoV	R_IsoBt	-0.0117647	0.965508
F_Lac	R_IsoBt	0.210435	0.323647
F_3HPhAc	R_IsoBt	0.0113043	0.95819
F_AcoAc	R_IsoBt	-0.12	0.57649
F_Cit	R_IsoBt	0.268696	0.204239
F_Pyr	R_IsoBt	0.0513043	0.811821
F_Ben	R_IsoBt	-0.123518	0.574461
F_Glt	R_IsoBt	-0.162609	0.447754
F_Ala	R_IsoBt	-0.156522	0.465156
F_Orn	R_IsoBt	-0.0643478	0.765154
F_IsoLeu	R_IsoBt	-0.304348	0.148188
F_Gly	R_IsoBt	-0.0295652	0.890923
F_Pro	R_IsoBt	-0.0582609	0.786844
F_Asp	R_IsoBt	0.284348	0.178095
F_Leu	R_IsoBt	0.0608696	0.777528
F_Vl	R_IsoBt	-0.0591304	0.783735
F_Thr	R_IsoBt	0	1
F_Tyr	R_IsoBt	-0.154783	0.470192
F_Sar	R_IsoBt	-0.0652174	0.762069
F_Met	R_IsoBt	0.280496	0.184302
F_Lys	R_IsoBt	-0.0669565	0.75591
F_Glu	R_IsoBt	-0.0747826	0.728375
F_13DHAco	R_IsoBt	-0.0234783	0.913287
F_Cad	R_IsoBt	-0.0869565	0.686195
F_DMtAla	R_IsoBt	0.173913	0.427416
F_MtAla	R_IsoBt	-0.35913	0.0848006
F_NNtrMte	R_IsoBt	-0.0843478	0.695163
F_Ch	R_IsoBt	-0.0278261	0.897305
F_HpoX	R_IsoBt	-0.0118577	0.958232
F_Ur	R_IsoBt	0.151961	0.560416
F_Eth	R_IsoBt	0.033913	0.874997
F_Mtol	R_IsoBt	-0.0947826	0.659543
F_Pan	R_IsoBt	0.0147826	0.945342
F_IsoPr	R_IsoBt	0.132174	0.538118
F_Glol	R_IsoBt	-0.10087	0.639086
F_Aco	R_IsoBt	0.0304348	0.887734
F_C6.0	R_IsoBt	-0.0412196	0.855482
F_C8.0	R_IsoBt	0.187719	0.44155
F_C10.0	R_IsoBt	0.407792	0.066503
F_C11.0	R_IsoBt	-0.0237154	0.914466
F_C12.0	R_IsoBt	-0.224308	0.303507
F_C13.0	R_IsoBt	-0.0186335	0.934405
F_C14.0	R_IsoBt	-0.257143	0.273751
F_C14.1n5	R_IsoBt	0.131564	0.559479
F_C15.0	R_IsoBt	0.0931677	0.680057
F_C16.0	R_IsoBt	-0.00988142	0.964308
F_C16.1n7	R_IsoBt	0.142292	0.517203
F_C17.0	R_IsoBt	0.160079	0.465619
F_C18.0	R_IsoBt	-0.28515	0.198337
F_C18.1n9	R_IsoBt	0.175889	0.422101
F_C18.2n6	R_IsoBt	0.0879447	0.689877
F_C18.3n6	R_IsoBt	-0.143281	0.514267
F_C20.0	R_IsoBt	0.171937	0.432768
F_C20.1n9	R_IsoBt	0.477922	0.028433
F_C22.0	R_IsoBt	-0.403162	0.0564508
F_C22.1n9	R_IsoBt	-0.451158	0.0350761
F_C22.2n6	R_IsoBt	-0.238596	0.325255
F_C24.1n9	R_IsoBt	0.103509	0.673252
F_Ac	R_V	-0.0686957	0.749764
F_Pr	R_V	-0.348696	0.0949301
F_Bt	R_V	0.247826	0.242965
F_2HV	R_V	-0.148696	0.488034
F_IsoBt	R_V	-0.0721739	0.737519
F_V	R_V	-0.0286957	0.894113
F_IsoV	R_V	0.0895652	0.677269
F_PhAc	R_V	0.0513043	0.811821
F_Suc	R_V	-0.0269565	0.900498
F_3PhPr	R_V	-0.0104348	0.961404
F_4Hbt	R_V	-0.289565	0.16992
F_2HIsoV	R_V	0.0529412	0.84561
F_Lac	R_V	0.522609	0.00879276
F_3HPhAc	R_V	0.12087	0.57371
F_AcoAc	R_V	-0.273913	0.195252
F_Cit	R_V	0.0704348	0.743634
F_Pyr	R_V	-0.0878261	0.683215
F_Ben	R_V	0.0592885	0.788147
F_Glt	R_V	-0.224348	0.291923
F_Ala	R_V	-0.313913	0.135224
F_Orn	R_V	-0.166087	0.437967
F_IsoLeu	R_V	-0.0747826	0.728375
F_Gly	R_V	-0.0704348	0.743634
F_Pro	R_V	-0.20087	0.346621
F_Asp	R_V	0.185217	0.386233
F_Leu	R_V	0.0617391	0.77443
F_Vl	R_V	-0.177391	0.406963
F_Thr	R_V	-0.12087	0.57371
F_Tyr	R_V	-0.113043	0.59894
F_Sar	R_V	-0.250435	0.237879
F_Met	R_V	-0.17743	0.406859
F_Lys	R_V	-0.106957	0.618881
F_Glu	R_V	-0.193043	0.366116
F_13DHAco	R_V	-0.0713043	0.740575
F_Cad	R_V	-0.111304	0.60461
F_DMtAla	R_V	0.149209	0.496823
F_MtAla	R_V	0.0652174	0.762069
F_NNtrMte	R_V	-0.23913	0.260428
F_Ch	R_V	-0.00173913	0.993565
F_HpoX	R_V	0.0355731	0.875117
F_Ur	R_V	0.191176	0.462326
F_Eth	R_V	0.0869565	0.686195
F_Mtol	R_V	-0.0391304	0.855948
F_Pan	R_V	-0.191304	0.370533
F_IsoPr	R_V	0.073913	0.731419
F_Glol	R_V	-0.146087	0.495783
F_Aco	R_V	-0.103478	0.630395
F_C6.0	R_V	-0.0671937	0.766386
F_C8.0	R_V	-0.203509	0.403352
F_C10.0	R_V	0.107792	0.641876
F_C11.0	R_V	0.297431	0.168107
F_C12.0	R_V	0.188735	0.388437
F_C13.0	R_V	0.193676	0.3878
F_C14.0	R_V	-0.52782	0.0167591
F_C14.1n5	R_V	0.130435	0.562884
F_C15.0	R_V	0.313382	0.155561
F_C16.0	R_V	-0.255929	0.238517
F_C16.1n7	R_V	0.206522	0.344426
F_C17.0	R_V	0.300395	0.163705
F_C18.0	R_V	-0.214003	0.338913
F_C18.1n9	R_V	0.178854	0.414195
F_C18.2n6	R_V	0.132411	0.546995
F_C18.3n6	R_V	0.153162	0.485358
F_C20.0	R_V	0.0444664	0.840339
F_C20.1n9	R_V	0.266234	0.243399
F_C22.0	R_V	-0.358696	0.0928063
F_C22.1n9	R_V	-0.00282326	0.990051
F_C22.2n6	R_V	-0.157895	0.518543
F_C24.1n9	R_V	0.210526	0.386973
F_Ac	R_IsoV	0.230435	0.278678
F_Pr	R_IsoV	-0.08	0.710196
F_Bt	R_IsoV	-0.0426087	0.843291
F_2HV	R_IsoV	-0.0852174	0.692169
F_IsoBt	R_IsoV	0.0408696	0.849615
F_V	R_IsoV	-0.352174	0.0914583
F_IsoV	R_IsoV	0.145217	0.498379
F_PhAc	R_IsoV	0.0252174	0.90689
F_Suc	R_IsoV	0.338261	0.105934
F_3PhPr	R_IsoV	-0.272174	0.198217
F_4Hbt	R_IsoV	-0.073913	0.731419
F_2HIsoV	R_IsoV	0.241176	0.368207
F_Lac	R_IsoV	-0.130435	0.543526
F_3HPhAc	R_IsoV	-0.066087	0.758987
F_AcoAc	R_IsoV	-0.0226087	0.916487
F_Cit	R_IsoV	0.152174	0.477797
F_Pyr	R_IsoV	-0.026087	0.903693
F_Ben	R_IsoV	0.083004	0.706527
F_Glt	R_IsoV	-0.189565	0.37498
F_Ala	R_IsoV	-0.177391	0.406963
F_Orn	R_IsoV	-0.0886957	0.68024
F_IsoLeu	R_IsoV	-0.210435	0.323647
F_Gly	R_IsoV	-0.0113043	0.95819
F_Pro	R_IsoV	-0.176522	0.409303
F_Asp	R_IsoV	0.125217	0.559899
F_Leu	R_IsoV	0.114783	0.593293
F_Vl	R_IsoV	-0.162609	0.447754
F_Thr	R_IsoV	-0.286957	0.173974
F_Tyr	R_IsoV	-0.0869565	0.686195
F_Sar	R_IsoV	-0.182609	0.393075
F_Met	R_IsoV	-0.221787	0.29761
F_Lys	R_IsoV	-0.0356522	0.868639
F_Glu	R_IsoV	0.0634783	0.768242
F_13DHAco	R_IsoV	-0.06	0.78063
F_Cad	R_IsoV	-0.0469565	0.827524
F_DMtAla	R_IsoV	0.106719	0.627922
F_MtAla	R_IsoV	0.21913	0.303583
F_NNtrMte	R_IsoV	0.0591304	0.783735
F_Ch	R_IsoV	-0.0286957	0.894113
F_HpoX	R_IsoV	0.0400903	0.859403
F_Ur	R_IsoV	0.00980392	0.970211
F_Eth	R_IsoV	0.0669565	0.75591
F_Mtol	R_IsoV	-0.0321739	0.881362
F_Pan	R_IsoV	-0.244348	0.249856
F_IsoPr	R_IsoV	0.103478	0.630395
F_Glol	R_IsoV	-0.122609	0.568167
F_Aco	R_IsoV	0.0347826	0.871817
F_C6.0	R_IsoV	-0.44664	0.0371768
F_C8.0	R_IsoV	0.0754386	0.758887
F_C10.0	R_IsoV	-0.0311688	0.893308
F_C11.0	R_IsoV	-0.458498	0.0277782
F_C12.0	R_IsoV	-0.0583004	0.791602
F_C13.0	R_IsoV	-0.38227	0.0791342
F_C14.0	R_IsoV	-0.081203	0.733608
F_C14.1n5	R_IsoV	-0.0446076	0.843739
F_C15.0	R_IsoV	-0.16996	0.449542
F_C16.0	R_IsoV	0.0444664	0.840339
F_C16.1n7	R_IsoV	-0.218379	0.3168
F_C17.0	R_IsoV	-0.311265	0.148253
F_C18.0	R_IsoV	0.112366	0.618583
F_C18.1n9	R_IsoV	0.0237154	0.914466
F_C18.2n6	R_IsoV	0.006917	0.975012
F_C18.3n6	R_IsoV	0.0592885	0.788147
F_C20.0	R_IsoV	-0.0217391	0.921571
F_C20.1n9	R_IsoV	-0.0506494	0.827405
F_C22.0	R_IsoV	-0.020751	0.925126
F_C22.1n9	R_IsoV	0.113495	0.615037
F_C22.2n6	R_IsoV	-0.387719	0.100965
F_C24.1n9	R_IsoV	-0.215789	0.374935
F_Ac	R_PhAc	0.333043	0.111777
F_Pr	R_PhAc	-0.181739	0.395371
F_Bt	R_PhAc	0.145217	0.498379
F_2HV	R_PhAc	-0.0391304	0.855948
F_IsoBt	R_PhAc	-0.276522	0.190861
F_V	R_PhAc	-0.291304	0.167254
F_IsoV	R_PhAc	0.412174	0.0453469
F_PhAc	R_PhAc	0.141739	0.508832
F_Suc	R_PhAc	0.106957	0.618881
F_3PhPr	R_PhAc	-0.15913	0.457656
F_4Hbt	R_PhAc	-0.116522	0.587669
F_2HIsoV	R_PhAc	-0.0176471	0.94828
F_Lac	R_PhAc	0.122609	0.568167
F_3HPhAc	R_PhAc	-0.0721739	0.737519
F_AcoAc	R_PhAc	0.12	0.57649
F_Cit	R_PhAc	0.0869565	0.686195
F_Pyr	R_PhAc	0.00521739	0.980697
F_Ben	R_PhAc	0.0148221	0.946483
F_Glt	R_PhAc	-0.0843478	0.695163
F_Ala	R_PhAc	-0.0886957	0.68024
F_Orn	R_PhAc	-0.026087	0.903693
F_IsoLeu	R_PhAc	-0.20087	0.346621
F_Gly	R_PhAc	0.066087	0.758987
F_Pro	R_PhAc	-0.0347826	0.871817
F_Asp	R_PhAc	0.248696	0.241262
F_Leu	R_PhAc	-0.0234783	0.913287
F_Vl	R_PhAc	-0.013913	0.948553
F_Thr	R_PhAc	-0.0947826	0.659543
F_Tyr	R_PhAc	0.0426087	0.843291
F_Sar	R_PhAc	-0.114783	0.593293
F_Met	R_PhAc	0.130028	0.544794
F_Lys	R_PhAc	0.0356522	0.868639
F_Glu	R_PhAc	-0.206087	0.333972
F_13DHAco	R_PhAc	-0.000869565	0.996782
F_Cad	R_PhAc	0.0304348	0.887734
F_DMtAla	R_PhAc	0.31917	0.137684
F_MtAla	R_PhAc	-0.198261	0.353049
F_NNtrMte	R_PhAc	-0.144348	0.500983
F_Ch	R_PhAc	-0.046087	0.830672
F_HpoX	R_PhAc	0.394692	0.0690906
F_Ur	R_PhAc	0.323529	0.205247
F_Eth	R_PhAc	-0.0791304	0.713216
F_Mtol	R_PhAc	0.0452174	0.833823
F_Pan	R_PhAc	-0.0182609	0.932507
F_IsoPr	R_PhAc	0.111304	0.60461
F_Glol	R_PhAc	-0.0695652	0.746697
F_Aco	R_PhAc	0.0156522	0.942132
F_C6.0	R_PhAc	-0.207228	0.354786
F_C8.0	R_PhAc	0.166667	0.495266
F_C10.0	R_PhAc	0.312987	0.167137
F_C11.0	R_PhAc	0.118577	0.589977
F_C12.0	R_PhAc	-0.497036	0.0158276
F_C13.0	R_PhAc	0.0750988	0.739774
F_C14.0	R_PhAc	-0.0300752	0.899837
F_C14.1n5	R_PhAc	0.197064	0.379389
F_C15.0	R_PhAc	0.00395257	0.986072
F_C16.0	R_PhAc	-0.158103	0.471216
F_C16.1n7	R_PhAc	-0.0335968	0.879043
F_C17.0	R_PhAc	0.215415	0.323576
F_C18.0	R_PhAc	-0.21965	0.326013
F_C18.1n9	R_PhAc	0.130435	0.553046
F_C18.2n6	R_PhAc	0.142292	0.517203
F_C18.3n6	R_PhAc	0.0790514	0.719942
F_C20.0	R_PhAc	0.184783	0.39863
F_C20.1n9	R_PhAc	0.206494	0.369152
F_C22.0	R_PhAc	-0.552372	0.00627396
F_C22.1n9	R_PhAc	-0.147374	0.512799
F_C22.2n6	R_PhAc	-0.287719	0.232298
F_C24.1n9	R_PhAc	0.0157895	0.948846
F_Ac	R_Suc	-0.0356522	0.868639
F_Pr	R_Suc	-0.0321739	0.881362
F_Bt	R_Suc	0.0582609	0.786844
F_2HV	R_Suc	0.223478	0.293847
F_IsoBt	R_Suc	0.0878261	0.683215
F_V	R_Suc	0.0191304	0.929301
F_IsoV	R_Suc	-0.0530435	0.805559
F_PhAc	R_Suc	0.428696	0.0366
F_Suc	R_Suc	-0.297391	0.158154
F_3PhPr	R_Suc	0.178261	0.404629
F_4Hbt	R_Suc	0.0469565	0.827524
F_2HIsoV	R_Suc	-0.0147059	0.956892
F_Lac	R_Suc	0.245217	0.248121
F_3HPhAc	R_Suc	0.183478	0.390787
F_AcoAc	R_Suc	0.0486957	0.821234
F_Cit	R_Suc	0.326957	0.118887
F_Pyr	R_Suc	0.286087	0.17534
F_Ben	R_Suc	0.305336	0.156548
F_Glt	R_Suc	0.373043	0.0725864
F_Ala	R_Suc	0.133913	0.532736
F_Orn	R_Suc	0.253043	0.232864
F_IsoLeu	R_Suc	0.290435	0.168584
F_Gly	R_Suc	0.292174	0.165932
F_Pro	R_Suc	0.341739	0.102167
F_Asp	R_Suc	0.154783	0.470192
F_Leu	R_Suc	-0.331304	0.113775
F_Vl	R_Suc	0.193043	0.366116
F_Thr	R_Suc	0.212174	0.319571
F_Tyr	R_Suc	0.294783	0.162011
F_Sar	R_Suc	0.16087	0.452691
F_Met	R_Suc	-0.0526201	0.807082
F_Lys	R_Suc	0.322609	0.124164
F_Glu	R_Suc	0.0513043	0.811821
F_13DHAco	R_Suc	0.248696	0.241262
F_Cad	R_Suc	0.324348	0.122033
F_DMtAla	R_Suc	0.279644	0.196252
F_MtAla	R_Suc	0.466087	0.0216984
F_NNtrMte	R_Suc	-0.0695652	0.746697
F_Ch	R_Suc	0.283478	0.179483
F_HpoX	R_Suc	0.295313	0.182113
F_Ur	R_Suc	-0.0710784	0.786327
F_Eth	R_Suc	-0.0121739	0.954977
F_Mtol	R_Suc	0.223478	0.293847
F_Pan	R_Suc	0.269565	0.202722
F_IsoPr	R_Suc	0.0878261	0.683215
F_Glol	R_Suc	0.249565	0.239566
F_Aco	R_Suc	0.332174	0.112773
F_C6.0	R_Suc	-0.0434783	0.84765
F_C8.0	R_Suc	0.0824561	0.73718
F_C10.0	R_Suc	0.0558442	0.809999
F_C11.0	R_Suc	0.198617	0.363609
F_C12.0	R_Suc	0.0177866	0.935799
F_C13.0	R_Suc	-0.00282326	0.990051
F_C14.0	R_Suc	0.267669	0.253892
F_C14.1n5	R_Suc	-0.145116	0.519351
F_C15.0	R_Suc	-0.259176	0.244133
F_C16.0	R_Suc	-0.343874	0.108136
F_C16.1n7	R_Suc	-0.202569	0.353941
F_C17.0	R_Suc	0.0247036	0.910915
F_C18.0	R_Suc	-0.0175042	0.938373
F_C18.1n9	R_Suc	-0.115613	0.599371
F_C18.2n6	R_Suc	-0.0434783	0.843844
F_C18.3n6	R_Suc	0.215415	0.323576
F_C20.0	R_Suc	-0.160079	0.465619
F_C20.1n9	R_Suc	-0.109091	0.637844
F_C22.0	R_Suc	-0.296443	0.169593
F_C22.1n9	R_Suc	0.0717109	0.751146
F_C22.2n6	R_Suc	-0.0473684	0.8473
F_C24.1n9	R_Suc	-0.224561	0.355346
F_Ac	R_3HBt	0.0991304	0.644906
F_Pr	R_3HBt	-0.428696	0.0366
F_Bt	R_3HBt	0.0121739	0.954977
F_2HV	R_3HBt	-0.0817391	0.70417
F_IsoBt	R_3HBt	-0.310435	0.13984
F_V	R_3HBt	-0.228696	0.282423
F_IsoV	R_3HBt	0.161739	0.450219
F_PhAc	R_3HBt	-0.0913043	0.671341
F_Suc	R_3HBt	0.144348	0.500983
F_3PhPr	R_3HBt	-0.277391	0.189412
F_4Hbt	R_3HBt	-0.237391	0.264015
F_2HIsoV	R_3HBt	0.138235	0.609666
F_Lac	R_3HBt	0.417391	0.0424243
F_3HPhAc	R_3HBt	0.0886957	0.68024
F_AcoAc	R_3HBt	-0.306087	0.145767
F_Cit	R_3HBt	0.217391	0.307533
F_Pyr	R_3HBt	0.00521739	0.980697
F_Ben	R_3HBt	-0.206522	0.344426
F_Glt	R_3HBt	-0.136522	0.52471
F_Ala	R_3HBt	-0.176522	0.409303
F_Orn	R_3HBt	-0.0165217	0.938923
F_IsoLeu	R_3HBt	-0.209565	0.325696
F_Gly	R_3HBt	0.000869565	0.996782
F_Pro	R_3HBt	-0.0356522	0.868639
F_Asp	R_3HBt	0.323478	0.123095
F_Leu	R_3HBt	-0.26087	0.218238
F_Vl	R_3HBt	-0.0486957	0.821234
F_Thr	R_3HBt	-0.02	0.926096
F_Tyr	R_3HBt	-0.0965217	0.653673
F_Sar	R_3HBt	-0.104348	0.627509
F_Met	R_3HBt	0.119591	0.577799
F_Lys	R_3HBt	-0.066087	0.758987
F_Glu	R_3HBt	-0.264348	0.211939
F_13DHAco	R_3HBt	-0.0521739	0.808688
F_Cad	R_3HBt	-0.0678261	0.752835
F_DMtAla	R_3HBt	0.20751	0.342071
F_MtAla	R_3HBt	-0.191304	0.370533
F_NNtrMte	R_3HBt	-0.0626087	0.771334
F_Ch	R_3HBt	-0.033913	0.874997
F_HpoX	R_3HBt	-0.0491248	0.828133
F_Ur	R_3HBt	0.294118	0.251844
F_Eth	R_3HBt	0.0869565	0.686195
F_Mtol	R_3HBt	-0.0695652	0.746697
F_Pan	R_3HBt	0.00173913	0.993565
F_IsoPr	R_3HBt	0.133913	0.532736
F_Glol	R_3HBt	-0.0721739	0.737519
F_Aco	R_3HBt	0.0217391	0.919689
F_C6.0	R_3HBt	-0.0265387	0.906677
F_C8.0	R_3HBt	0.0175439	0.943171
F_C10.0	R_3HBt	0.24026	0.294152
F_C11.0	R_3HBt	0.0879447	0.689877
F_C12.0	R_3HBt	-0.0790514	0.719942
F_C13.0	R_3HBt	0.079616	0.724693
F_C14.0	R_3HBt	-0.231579	0.325899
F_C14.1n5	R_3HBt	0.103331	0.647236
F_C15.0	R_3HBt	0.0750988	0.739774
F_C16.0	R_3HBt	-0.0177866	0.935799
F_C16.1n7	R_3HBt	0.0918972	0.676656
F_C17.0	R_3HBt	0.158103	0.471216
F_C18.0	R_3HBt	-0.198193	0.376609
F_C18.1n9	R_3HBt	0.243083	0.26372
F_C18.2n6	R_3HBt	0.205534	0.34679
F_C18.3n6	R_3HBt	0.0899209	0.683255
F_C20.0	R_3HBt	0.135375	0.537975
F_C20.1n9	R_3HBt	0.366234	0.102504
F_C22.0	R_3HBt	-0.275692	0.202916
F_C22.1n9	R_3HBt	-0.308865	0.161928
F_C22.2n6	R_3HBt	-0.0666667	0.786263
F_C24.1n9	R_3HBt	0.249123	0.303709
F_Ac	R_3PhPr	0.0686957	0.749764
F_Pr	R_3PhPr	-0.106087	0.621752
F_Bt	R_3PhPr	-0.0356522	0.868639
F_2HV	R_3PhPr	0.0121739	0.954977
F_IsoBt	R_3PhPr	-0.192174	0.36832
F_V	R_3PhPr	-0.122609	0.568167
F_IsoV	R_3PhPr	-0.155652	0.467671
F_PhAc	R_3PhPr	-0.171304	0.423503
F_Suc	R_3PhPr	-0.0686957	0.749764
F_3PhPr	R_3PhPr	-0.244348	0.249856
F_4Hbt	R_3PhPr	-0.0165217	0.938923
F_2HIsoV	R_3PhPr	-0.223529	0.405298
F_Lac	R_3PhPr	0.162609	0.447754
F_3HPhAc	R_3PhPr	0.0347826	0.871817
F_AcoAc	R_3PhPr	-0.345217	0.0984991
F_Cit	R_3PhPr	-0.06	0.78063
F_Pyr	R_3PhPr	-0.145217	0.498379
F_Ben	R_3PhPr	-0.131423	0.550016
F_Glt	R_3PhPr	-0.0626087	0.771334
F_Ala	R_3PhPr	0.0165217	0.938923
F_Orn	R_3PhPr	-0.0713043	0.740575
F_IsoLeu	R_3PhPr	-0.232174	0.274965
F_Gly	R_3PhPr	-0.126087	0.557154
F_Pro	R_3PhPr	-0.102609	0.633287
F_Asp	R_3PhPr	0.293913	0.163311
F_Leu	R_3PhPr	-0.28	0.185112
F_Vl	R_3PhPr	0.0217391	0.919689
F_Thr	R_3PhPr	0.00173913	0.993565
F_Tyr	R_3PhPr	0.02	0.926096
F_Sar	R_3PhPr	0.0756522	0.725335
F_Met	R_3PhPr	0.0704501	0.74358
F_Lys	R_3PhPr	-0.0608696	0.777528
F_Glu	R_3PhPr	-0.387826	0.0611263
F_13DHAco	R_3PhPr	0.0173913	0.935715
F_Cad	R_3PhPr	-0.0982609	0.647823
F_DMtAla	R_3PhPr	0.129447	0.556083
F_MtAla	R_3PhPr	-0.585217	0.00266423
F_NNtrMte	R_3PhPr	-0.0834783	0.698161
F_Ch	R_3PhPr	0.08	0.710196
F_HpoX	R_3PhPr	-0.167702	0.455677
F_Ur	R_3PhPr	0.276961	0.281843
F_Eth	R_3PhPr	0.00434783	0.983913
F_Mtol	R_3PhPr	0.0965217	0.653673
F_Pan	R_3PhPr	-0.0269565	0.900498
F_IsoPr	R_3PhPr	0.0295652	0.890923
F_Glol	R_3PhPr	-0.0147826	0.945342
F_Aco	R_3PhPr	-0.194783	0.36173
F_C6.0	R_3PhPr	-0.193676	0.3878
F_C8.0	R_3PhPr	0.229825	0.34388
F_C10.0	R_3PhPr	0.0636364	0.784054
F_C11.0	R_3PhPr	-0.188735	0.388437
F_C12.0	R_3PhPr	-0.291502	0.177157
F_C13.0	R_3PhPr	-0.166573	0.458761
F_C14.0	R_3PhPr	-0.330827	0.154236
F_C14.1n5	R_3PhPr	0.0378317	0.867254
F_C15.0	R_3PhPr	0.188029	0.402049
F_C16.0	R_3PhPr	0.121542	0.580646
F_C16.1n7	R_3PhPr	0.013834	0.950047
F_C17.0	R_3PhPr	-0.0424901	0.847352
F_C18.0	R_3PhPr	-0.296443	0.180368
F_C18.1n9	R_3PhPr	-0.0128458	0.953611
F_C18.2n6	R_3PhPr	-0.12747	0.562179
F_C18.3n6	R_3PhPr	-0.208498	0.339725
F_C20.0	R_3PhPr	-0.116601	0.596232
F_C20.1n9	R_3PhPr	0.477922	0.028433
F_C22.0	R_3PhPr	-0.15415	0.482513
F_C22.1n9	R_3PhPr	-0.276115	0.213554
F_C22.2n6	R_3PhPr	-0.14386	0.556822
F_C24.1n9	R_3PhPr	0.259649	0.283048
F_Ac	R_4Hbt	0.10087	0.639086
F_Pr	R_4Hbt	-0.196522	0.357374
F_Bt	R_4Hbt	-0.0721739	0.737519
F_2HV	R_4Hbt	-0.0721739	0.737519
F_IsoBt	R_4Hbt	-0.155652	0.467671
F_V	R_4Hbt	-0.26087	0.218238
F_IsoV	R_4Hbt	0.182609	0.393075
F_PhAc	R_4Hbt	-0.169565	0.428295
F_Suc	R_4Hbt	0.118261	0.582068
F_3PhPr	R_4Hbt	-0.40087	0.0522195
F_4Hbt	R_4Hbt	-0.11913	0.579276
F_2HIsoV	R_4Hbt	0.0823529	0.761733
F_Lac	R_4Hbt	0.102609	0.633287
F_3HPhAc	R_4Hbt	-0.0826087	0.701163
F_AcoAc	R_4Hbt	-0.254783	0.229559
F_Cit	R_4Hbt	0.073913	0.731419
F_Pyr	R_4Hbt	-0.0869565	0.686195
F_Ben	R_4Hbt	-0.271739	0.209731
F_Glt	R_4Hbt	-0.21913	0.303583
F_Ala	R_4Hbt	-0.164348	0.442846
F_Orn	R_4Hbt	-0.145217	0.498379
F_IsoLeu	R_4Hbt	-0.501739	0.0124872
F_Gly	R_4Hbt	-0.163478	0.445297
F_Pro	R_4Hbt	-0.173913	0.41637
F_Asp	R_4Hbt	0.189565	0.37498
F_Leu	R_4Hbt	-0.113043	0.59894
F_Vl	R_4Hbt	-0.130435	0.543526
F_Thr	R_4Hbt	-0.0365217	0.865463
F_Tyr	R_4Hbt	-0.197391	0.355208
F_Sar	R_4Hbt	-0.102609	0.633287
F_Met	R_4Hbt	0.144379	0.500889
F_Lys	R_4Hbt	-0.198261	0.353049
F_Glu	R_4Hbt	-0.304348	0.148188
F_13DHAco	R_4Hbt	-0.162609	0.447754
F_Cad	R_4Hbt	-0.214783	0.313517
F_DMtAla	R_4Hbt	0.00494071	0.98215
F_MtAla	R_4Hbt	-0.422609	0.0396518
F_NNtrMte	R_4Hbt	-0.08	0.710196
F_Ch	R_4Hbt	-0.148696	0.488034
F_HpoX	R_4Hbt	-0.17109	0.44649
F_Ur	R_4Hbt	0.188725	0.468192
F_Eth	R_4Hbt	0.0721739	0.737519
F_Mtol	R_4Hbt	-0.178261	0.404629
F_Pan	R_4Hbt	-0.0695652	0.746697
F_IsoPr	R_4Hbt	0.0678261	0.752835
F_Glol	R_4Hbt	-0.191304	0.370533
F_Aco	R_4Hbt	-0.0478261	0.824378
F_C6.0	R_4Hbt	-0.0400903	0.859403
F_C8.0	R_4Hbt	0.0929825	0.704979
F_C10.0	R_4Hbt	0.364935	0.10382
F_C11.0	R_4Hbt	-0.0405138	0.854377
F_C12.0	R_4Hbt	-0.16502	0.451778
F_C13.0	R_4Hbt	0.0378317	0.867254
F_C14.0	R_4Hbt	-0.278195	0.234974
F_C14.1n5	R_4Hbt	0.188029	0.402049
F_C15.0	R_4Hbt	0.0434783	0.84765
F_C16.0	R_4Hbt	0.219368	0.31456
F_C16.1n7	R_4Hbt	0.206522	0.344426
F_C17.0	R_4Hbt	0.160079	0.465619
F_C18.0	R_4Hbt	-0.234331	0.293876
F_C18.1n9	R_4Hbt	0.126482	0.565239
F_C18.2n6	R_4Hbt	0.055336	0.801989
F_C18.3n6	R_4Hbt	-0.134387	0.540974
F_C20.0	R_4Hbt	0.213439	0.328142
F_C20.1n9	R_4Hbt	0.425974	0.0541785
F_C22.0	R_4Hbt	-0.15415	0.482513
F_C22.1n9	R_4Hbt	-0.274986	0.215509
F_C22.2n6	R_4Hbt	-0.112281	0.647207
F_C24.1n9	R_4Hbt	0.278947	0.247479
F_Ac	R_2HIsoV	0.168696	0.430702
F_Pr	R_2HIsoV	-0.214783	0.313517
F_Bt	R_2HIsoV	-0.0869565	0.686195
F_2HV	R_2HIsoV	0.0486957	0.821234
F_IsoBt	R_2HIsoV	0.0913043	0.671341
F_V	R_2HIsoV	-0.00434783	0.983913
F_IsoV	R_2HIsoV	-0.0765217	0.722299
F_PhAc	R_2HIsoV	-0.0252174	0.90689
F_Suc	R_2HIsoV	0.0886957	0.68024
F_3PhPr	R_2HIsoV	-0.230435	0.278678
F_4Hbt	R_2HIsoV	0.0913043	0.671341
F_2HIsoV	R_2HIsoV	0.155882	0.564282
F_Lac	R_2HIsoV	0.0313043	0.884547
F_3HPhAc	R_2HIsoV	-0.0730435	0.734467
F_AcoAc	R_2HIsoV	-0.0956522	0.656606
F_Cit	R_2HIsoV	0.286087	0.17534
F_Pyr	R_2HIsoV	0.073913	0.731419
F_Ben	R_2HIsoV	-0.114625	0.602516
F_Glt	R_2HIsoV	-0.00695652	0.974264
F_Ala	R_2HIsoV	0.00521739	0.980697
F_Orn	R_2HIsoV	-0.0173913	0.935715
F_IsoLeu	R_2HIsoV	-0.221739	0.297718
F_Gly	R_2HIsoV	-0.0286957	0.894113
F_Pro	R_2HIsoV	0.0478261	0.824378
F_Asp	R_2HIsoV	0.331304	0.113775
F_Leu	R_2HIsoV	0.0643478	0.765154
F_Vl	R_2HIsoV	-0.0278261	0.897305
F_Thr	R_2HIsoV	0.0478261	0.824378
F_Tyr	R_2HIsoV	0.0347826	0.871817
F_Sar	R_2HIsoV	-0.00956522	0.964618
F_Met	R_2HIsoV	0.00130463	0.995173
F_Lys	R_2HIsoV	0.04	0.85278
F_Glu	R_2HIsoV	-0.169565	0.428295
F_13DHAco	R_2HIsoV	0.0426087	0.843291
F_Cad	R_2HIsoV	-0.0217391	0.919689
F_DMtAla	R_2HIsoV	0.110672	0.615165
F_MtAla	R_2HIsoV	-0.310435	0.13984
F_NNtrMte	R_2HIsoV	0.149565	0.485464
F_Ch	R_2HIsoV	-0.0104348	0.961404
F_HpoX	R_2HIsoV	-0.241107	0.27973
F_Ur	R_2HIsoV	0.296569	0.247729
F_Eth	R_2HIsoV	0.0478261	0.824378
F_Mtol	R_2HIsoV	0.0208696	0.922892
F_Pan	R_2HIsoV	0.129565	0.546239
F_IsoPr	R_2HIsoV	0.12087	0.57371
F_Glol	R_2HIsoV	-0.0452174	0.833823
F_Aco	R_2HIsoV	0.106957	0.618881
F_C6.0	R_2HIsoV	-0.115754	0.607971
F_C8.0	R_2HIsoV	0.0210526	0.931828
F_C10.0	R_2HIsoV	0.222078	0.333281
F_C11.0	R_2HIsoV	-0.150198	0.493944
F_C12.0	R_2HIsoV	-0.217391	0.319049
F_C13.0	R_2HIsoV	-0.107849	0.632846
F_C14.0	R_2HIsoV	0.0075188	0.974903
F_C14.1n5	R_2HIsoV	0.174478	0.437402
F_C15.0	R_2HIsoV	0.0310559	0.890877
F_C16.0	R_2HIsoV	-0.204545	0.349164
F_C16.1n7	R_2HIsoV	-0.16502	0.451778
F_C17.0	R_2HIsoV	-0.0780632	0.723308
F_C18.0	R_2HIsoV	-0.36533	0.0945453
F_C18.1n9	R_2HIsoV	0.0237154	0.914466
F_C18.2n6	R_2HIsoV	-0.00790514	0.971443
F_C18.3n6	R_2HIsoV	-0.150198	0.493944
F_C20.0	R_2HIsoV	0.00592885	0.978581
F_C20.1n9	R_2HIsoV	0.0948052	0.682707
F_C22.0	R_2HIsoV	-0.329051	0.125244
F_C22.1n9	R_2HIsoV	-0.279503	0.207759
F_C22.2n6	R_2HIsoV	-0.322807	0.177665
F_C24.1n9	R_2HIsoV	0.103509	0.673252
F_Ac	R_Lac	0.172174	0.421118
F_Pr	R_Lac	-0.549565	0.00540658
F_Bt	R_Lac	-0.0913043	0.671341
F_2HV	R_Lac	0.122609	0.568167
F_IsoBt	R_Lac	0.170435	0.425896
F_V	R_Lac	0.0208696	0.922892
F_IsoV	R_Lac	0.08	0.710196
F_PhAc	R_Lac	0.00521739	0.980697
F_Suc	R_Lac	-0.0582609	0.786844
F_3PhPr	R_Lac	-0.138261	0.519391
F_4Hbt	R_Lac	-0.04	0.85278
F_2HIsoV	R_Lac	0.291176	0.273887
F_Lac	R_Lac	0.172174	0.421118
F_3HPhAc	R_Lac	0.013913	0.948553
F_AcoAc	R_Lac	-0.233913	0.271284
F_Cit	R_Lac	0.153913	0.47272
F_Pyr	R_Lac	-0.0678261	0.752835
F_Ben	R_Lac	-0.187747	0.390971
F_Glt	R_Lac	-0.0686957	0.749764
F_Ala	R_Lac	0.00173913	0.993565
F_Orn	R_Lac	0.0434783	0.840133
F_IsoLeu	R_Lac	-0.0756522	0.725335
F_Gly	R_Lac	-0.026087	0.903693
F_Pro	R_Lac	-0.0373913	0.862289
F_Asp	R_Lac	0.392174	0.0580363
F_Leu	R_Lac	0.0704348	0.743634
F_Vl	R_Lac	0.0704348	0.743634
F_Thr	R_Lac	0.0408696	0.849615
F_Tyr	R_Lac	0.0182609	0.932507
F_Sar	R_Lac	0.0973913	0.650746
F_Met	R_Lac	0.0313112	0.884522
F_Lys	R_Lac	0.053913	0.802432
F_Glu	R_Lac	-0.153043	0.475255
F_13DHAco	R_Lac	0.073913	0.731419
F_Cad	R_Lac	0.0269565	0.900498
F_DMtAla	R_Lac	0.156126	0.476848
F_MtAla	R_Lac	-0.342609	0.10124
F_NNtrMte	R_Lac	-0.0121739	0.954977
F_Ch	R_Lac	0.126957	0.554416
F_HpoX	R_Lac	-0.139469	0.535903
F_Ur	R_Lac	0.122549	0.639378
F_Eth	R_Lac	0.0721739	0.737519
F_Mtol	R_Lac	0.201739	0.344493
F_Pan	R_Lac	0.00521739	0.980697
F_IsoPr	R_Lac	0.206957	0.331892
F_Glol	R_Lac	0.026087	0.903693
F_Aco	R_Lac	-0.0782609	0.716239
F_C6.0	R_Lac	-0.0954263	0.672712
F_C8.0	R_Lac	0.212281	0.382937
F_C10.0	R_Lac	0.171429	0.457477
F_C11.0	R_Lac	-0.120553	0.583749
F_C12.0	R_Lac	0.00592885	0.978581
F_C13.0	R_Lac	-0.10559	0.640026
F_C14.0	R_Lac	-0.442105	0.0509647
F_C14.1n5	R_Lac	0.146245	0.51607
F_C15.0	R_Lac	0.279503	0.207759
F_C16.0	R_Lac	-0.0167984	0.93936
F_C16.1n7	R_Lac	-0.110672	0.615165
F_C17.0	R_Lac	0.0573123	0.79506
F_C18.0	R_Lac	-0.238848	0.284397
F_C18.1n9	R_Lac	-0.120553	0.583749
F_C18.2n6	R_Lac	-0.215415	0.323576
F_C18.3n6	R_Lac	-0.228261	0.29484
F_C20.0	R_Lac	-0.0721344	0.743608
F_C20.1n9	R_Lac	0.396104	0.0754764
F_C22.0	R_Lac	-0.175889	0.422101
F_C22.1n9	R_Lac	-0.142857	0.525942
F_C22.2n6	R_Lac	-0.0578947	0.813881
F_C24.1n9	R_Lac	0.224561	0.355346
F_Ac	R_3HPhAc	0.245217	0.248121
F_Pr	R_3HPhAc	0.0626087	0.771334
F_Bt	R_3HPhAc	0.1	0.641993
F_2HV	R_3HPhAc	-0.218261	0.305554
F_IsoBt	R_3HPhAc	-0.294783	0.162011
F_V	R_3HPhAc	-0.410435	0.0463554
F_IsoV	R_3HPhAc	0.0373913	0.862289
F_PhAc	R_3HPhAc	-0.245217	0.248121
F_Suc	R_3HPhAc	0.305217	0.146974
F_3PhPr	R_3HPhAc	-0.1	0.641993
F_4Hbt	R_3HPhAc	-0.053913	0.802432
F_2HIsoV	R_3HPhAc	0.0117647	0.965508
F_Lac	R_3HPhAc	-0.0530435	0.805559
F_3HPhAc	R_3HPhAc	-0.208696	0.327753
F_AcoAc	R_3HPhAc	-0.0504348	0.814956
F_Cit	R_3HPhAc	-0.361739	0.0824002
F_Pyr	R_3HPhAc	-0.30087	0.153114
F_Ben	R_3HPhAc	0.0335968	0.879043
F_Glt	R_3HPhAc	-0.216522	0.30952
F_Ala	R_3HPhAc	-0.0678261	0.752835
F_Orn	R_3HPhAc	-0.124348	0.562649
F_IsoLeu	R_3HPhAc	-0.133913	0.532736
F_Gly	R_3HPhAc	0.0147826	0.945342
F_Pro	R_3HPhAc	-0.16	0.45517
F_Asp	R_3HPhAc	-0.104348	0.627509
F_Leu	R_3HPhAc	0.0269565	0.900498
F_Vl	R_3HPhAc	-0.0982609	0.647823
F_Thr	R_3HPhAc	-0.273913	0.195252
F_Tyr	R_3HPhAc	-0.125217	0.559899
F_Sar	R_3HPhAc	-0.162609	0.447754
F_Met	R_3HPhAc	-0.307023	0.144476
F_Lys	R_3HPhAc	-0.146087	0.495783
F_Glu	R_3HPhAc	-0.181739	0.395371
F_13DHAco	R_3HPhAc	-0.158261	0.460149
F_Cad	R_3HPhAc	-0.124348	0.562649
F_DMtAla	R_3HPhAc	0.0177866	0.935799
F_MtAla	R_3HPhAc	-0.0652174	0.762069
F_NNtrMte	R_3HPhAc	0.0695652	0.746697
F_Ch	R_3HPhAc	-0.186087	0.383967
F_HpoX	R_3HPhAc	-0.0299266	0.894823
F_Ur	R_3HPhAc	0.20098	0.439234
F_Eth	R_3HPhAc	-0.0773913	0.719267
F_Mtol	R_3HPhAc	-0.0147826	0.945342
F_Pan	R_3HPhAc	-0.214783	0.313517
F_IsoPr	R_3HPhAc	-0.000869565	0.996782
F_Glol	R_3HPhAc	-0.133043	0.535424
F_Aco	R_3HPhAc	-0.252174	0.234528
F_C6.0	R_3HPhAc	-0.41502	0.0547773
F_C8.0	R_3HPhAc	-0.270175	0.263276
F_C10.0	R_3HPhAc	-0.376623	0.0924053
F_C11.0	R_3HPhAc	-0.33498	0.118181
F_C12.0	R_3HPhAc	-0.304348	0.157962
F_C13.0	R_3HPhAc	-0.278374	0.209679
F_C14.0	R_3HPhAc	0.403008	0.0780935
F_C14.1n5	R_3HPhAc	0.13834	0.539242
F_C15.0	R_3HPhAc	-0.127047	0.573156
F_C16.0	R_3HPhAc	0.332016	0.121675
F_C16.1n7	R_3HPhAc	-0.26581	0.220239
F_C17.0	R_3HPhAc	-0.240119	0.269769
F_C18.0	R_3HPhAc	0.146245	0.51607
F_C18.1n9	R_3HPhAc	-0.101779	0.644012
F_C18.2n6	R_3HPhAc	-0.0899209	0.683255
F_C18.3n6	R_3HPhAc	-0.132411	0.546995
F_C20.0	R_3HPhAc	0.0286561	0.896731
F_C20.1n9	R_3HPhAc	-0.290909	0.200768
F_C22.0	R_3HPhAc	0.175889	0.422101
F_C22.1n9	R_3HPhAc	-0.164314	0.464961
F_C22.2n6	R_3HPhAc	-0.240351	0.321602
F_C24.1n9	R_3HPhAc	0.131579	0.591305
F_Ac	R_AcoAc	-0.0321739	0.881362
F_Pr	R_AcoAc	-0.102609	0.633287
F_Bt	R_AcoAc	0.428696	0.0366
F_2HV	R_AcoAc	-0.0191304	0.929301
F_IsoBt	R_AcoAc	-0.0652174	0.762069
F_V	R_AcoAc	0.107826	0.616016
F_IsoV	R_AcoAc	-0.190435	0.372753
F_PhAc	R_AcoAc	0.033913	0.874997
F_Suc	R_AcoAc	0.0826087	0.701163
F_3PhPr	R_AcoAc	0.253043	0.232864
F_4Hbt	R_AcoAc	-0.193043	0.366116
F_2HIsoV	R_AcoAc	-0.0382353	0.888198
F_Lac	R_AcoAc	0.294783	0.162011
F_3HPhAc	R_AcoAc	-0.132174	0.538118
F_AcoAc	R_AcoAc	-0.0452174	0.833823
F_Cit	R_AcoAc	-0.106957	0.618881
F_Pyr	R_AcoAc	-0.0565217	0.79307
F_Ben	R_AcoAc	0.146245	0.505508
F_Glt	R_AcoAc	-0.10087	0.639086
F_Ala	R_AcoAc	-0.14	0.514099
F_Orn	R_AcoAc	-0.0452174	0.833823
F_IsoLeu	R_AcoAc	-0.1	0.641993
F_Gly	R_AcoAc	-0.0973913	0.650746
F_Pro	R_AcoAc	-0.0852174	0.692169
F_Asp	R_AcoAc	0.12	0.57649
F_Leu	R_AcoAc	0.0878261	0.683215
F_Vl	R_AcoAc	-0.0669565	0.75591
F_Thr	R_AcoAc	-0.0226087	0.916487
F_Tyr	R_AcoAc	0.257391	0.22466
F_Sar	R_AcoAc	-0.08	0.710196
F_Met	R_AcoAc	-0.171776	0.422207
F_Lys	R_AcoAc	0.026087	0.903693
F_Glu	R_AcoAc	-0.37913	0.0676847
F_13DHAco	R_AcoAc	-0.06	0.78063
F_Cad	R_AcoAc	0.0217391	0.919689
F_DMtAla	R_AcoAc	0.245059	0.259736
F_MtAla	R_AcoAc	0.0765217	0.722299
F_NNtrMte	R_AcoAc	-0.111304	0.60461
F_Ch	R_AcoAc	-0.0669565	0.75591
F_HpoX	R_AcoAc	-0.115754	0.607971
F_Ur	R_AcoAc	0.156863	0.547681
F_Eth	R_AcoAc	0.0773913	0.719267
F_Mtol	R_AcoAc	0.0417391	0.846452
F_Pan	R_AcoAc	-0.145217	0.498379
F_IsoPr	R_AcoAc	0.173913	0.41637
F_Glol	R_AcoAc	-0.0530435	0.805559
F_Aco	R_AcoAc	0.0295652	0.890923
F_C6.0	R_AcoAc	-0.345003	0.11584
F_C8.0	R_AcoAc	-0.178947	0.463554
F_C10.0	R_AcoAc	-0.038961	0.866841
F_C11.0	R_AcoAc	0.055336	0.801989
F_C12.0	R_AcoAc	-0.120553	0.583749
F_C13.0	R_AcoAc	0.0299266	0.894823
F_C14.0	R_AcoAc	-0.00601504	0.979921
F_C14.1n5	R_AcoAc	0.0852626	0.70598
F_C15.0	R_AcoAc	-0.271598	0.221446
F_C16.0	R_AcoAc	-0.252964	0.244188
F_C16.1n7	R_AcoAc	0.0731225	0.740213
F_C17.0	R_AcoAc	0.006917	0.975012
F_C18.0	R_AcoAc	0.0739695	0.743559
F_C18.1n9	R_AcoAc	0.0108696	0.960742
F_C18.2n6	R_AcoAc	-0.020751	0.925126
F_C18.3n6	R_AcoAc	0.0355731	0.871984
F_C20.0	R_AcoAc	0.0167984	0.93936
F_C20.1n9	R_AcoAc	-0.11039	0.633823
F_C22.0	R_AcoAc	-0.289526	0.180247
F_C22.1n9	R_AcoAc	0.263693	0.235716
F_C22.2n6	R_AcoAc	-0.340351	0.153919
F_C24.1n9	R_AcoAc	-0.219298	0.367028
F_Ac	R_Cit	-0.224348	0.291923
F_Pr	R_Cit	-0.182609	0.393075
F_Bt	R_Cit	0.0773913	0.719267
F_2HV	R_Cit	-0.252174	0.234528
F_IsoBt	R_Cit	-0.281739	0.182283
F_V	R_Cit	-0.355652	0.0880823
F_IsoV	R_Cit	0.181739	0.395371
F_PhAc	R_Cit	-0.0773913	0.719267
F_Suc	R_Cit	0.0530435	0.805559
F_3PhPr	R_Cit	-0.0104348	0.961404
F_4Hbt	R_Cit	-0.57913	0.00302339
F_2HIsoV	R_Cit	-0.188235	0.485087
F_Lac	R_Cit	0.468696	0.0208776
F_3HPhAc	R_Cit	0.126087	0.557154
F_AcoAc	R_Cit	-0.558261	0.00458195
F_Cit	R_Cit	-0.229565	0.280547
F_Pyr	R_Cit	-0.255652	0.227918
F_Ben	R_Cit	0.144269	0.511339
F_Glt	R_Cit	-0.175652	0.411651
F_Ala	R_Cit	-0.32087	0.126322
F_Orn	R_Cit	-0.131304	0.540819
F_IsoLeu	R_Cit	0.116522	0.587669
F_Gly	R_Cit	-0.0652174	0.762069
F_Pro	R_Cit	-0.216522	0.30952
F_Asp	R_Cit	-0.0721739	0.737519
F_Leu	R_Cit	-0.417391	0.0424243
F_Vl	R_Cit	-0.134783	0.530054
F_Thr	R_Cit	-0.257391	0.22466
F_Tyr	R_Cit	-0.216522	0.30952
F_Sar	R_Cit	-0.247826	0.242965
F_Met	R_Cit	0.0130463	0.951754
F_Lys	R_Cit	-0.202609	0.342373
F_Glu	R_Cit	-0.0730435	0.734467
F_13DHAco	R_Cit	-0.193043	0.366116
F_Cad	R_Cit	-0.16	0.45517
F_DMtAla	R_Cit	0.0671937	0.760653
F_MtAla	R_Cit	0.392174	0.0580363
F_NNtrMte	R_Cit	-0.469565	0.0206097
F_Ch	R_Cit	-0.0852174	0.692169
F_HpoX	R_Cit	0.26821	0.22749
F_Ur	R_Cit	-0.0808824	0.757633
F_Eth	R_Cit	-0.123478	0.565405
F_Mtol	R_Cit	-0.133043	0.535424
F_Pan	R_Cit	-0.302609	0.150636
F_IsoPr	R_Cit	-0.152174	0.477797
F_Glol	R_Cit	-0.13913	0.516742
F_Aco	R_Cit	-0.226087	0.2881
F_C6.0	R_Cit	-0.0333145	0.882991
F_C8.0	R_Cit	0.175439	0.472508
F_C10.0	R_Cit	0.0324675	0.888889
F_C11.0	R_Cit	0.197628	0.366049
F_C12.0	R_Cit	0.33498	0.118181
F_C13.0	R_Cit	0.174478	0.437402
F_C14.0	R_Cit	-0.357895	0.121301
F_C14.1n5	R_Cit	0.0265387	0.906677
F_C15.0	R_Cit	-0.0378317	0.867254
F_C16.0	R_Cit	0.0523715	0.812408
F_C16.1n7	R_Cit	0.256917	0.236646
F_C17.0	R_Cit	0.119565	0.586859
F_C18.0	R_Cit	0.237719	0.286749
F_C18.1n9	R_Cit	0.135375	0.537975
F_C18.2n6	R_Cit	0.161067	0.462834
F_C18.3n6	R_Cit	0.356719	0.094751
F_C20.0	R_Cit	0.0731225	0.740213
F_C20.1n9	R_Cit	0.0506494	0.827405
F_C22.0	R_Cit	0.200593	0.358756
F_C22.1n9	R_Cit	0.429701	0.0459466
F_C22.2n6	R_Cit	0.149123	0.542322
F_C24.1n9	R_Cit	0.0175439	0.943171
F_Ac	R_Pyr	0.00782609	0.971048
F_Pr	R_Pyr	-0.454783	0.0255616
F_Bt	R_Pyr	0.00869565	0.967833
F_2HV	R_Pyr	0.0434783	0.840133
F_IsoBt	R_Pyr	0.146957	0.493193
F_V	R_Pyr	0.125217	0.559899
F_IsoV	R_Pyr	0.163478	0.445297
F_PhAc	R_Pyr	0.194783	0.36173
F_Suc	R_Pyr	0.215652	0.311514
F_3PhPr	R_Pyr	0.164348	0.442846
F_4Hbt	R_Pyr	-0.118261	0.582068
F_2HIsoV	R_Pyr	-0.0470588	0.862604
F_Lac	R_Pyr	0.334783	0.109804
F_3HPhAc	R_Pyr	-0.188696	0.377216
F_AcoAc	R_Pyr	-0.0869565	0.686195
F_Cit	R_Pyr	0.130435	0.543526
F_Pyr	R_Pyr	0.073913	0.731419
F_Ben	R_Pyr	0.176877	0.419456
F_Glt	R_Pyr	0.18	0.399985
F_Ala	R_Pyr	0.0547826	0.799308
F_Orn	R_Pyr	0.111304	0.60461
F_IsoLeu	R_Pyr	0.233913	0.271284
F_Gly	R_Pyr	0.112174	0.601772
F_Pro	R_Pyr	0.166957	0.435538
F_Asp	R_Pyr	0.0678261	0.752835
F_Leu	R_Pyr	0.00608696	0.97748
F_Vl	R_Pyr	0.0791304	0.713216
F_Thr	R_Pyr	0.114783	0.593293
F_Tyr	R_Pyr	0.14	0.514099
F_Sar	R_Pyr	-0.026087	0.903693
F_Met	R_Pyr	-0.207436	0.330747
F_Lys	R_Pyr	0.14	0.514099
F_Glu	R_Pyr	-0.166087	0.437967
F_13DHAco	R_Pyr	0.0973913	0.650746
F_Cad	R_Pyr	0.106087	0.621752
F_DMtAla	R_Pyr	0.132411	0.546995
F_MtAla	R_Pyr	0.0165217	0.938923
F_NNtrMte	R_Pyr	-0.281739	0.182283
F_Ch	R_Pyr	0.0878261	0.683215
F_HpoX	R_Pyr	0.189159	0.399176
F_Ur	R_Pyr	0.257353	0.318668
F_Eth	R_Pyr	-0.0782609	0.716239
F_Mtol	R_Pyr	0.0791304	0.713216
F_Pan	R_Pyr	0.167826	0.433117
F_IsoPr	R_Pyr	0.0678261	0.752835
F_Glol	R_Pyr	0.0713043	0.740575
F_Aco	R_Pyr	0.165217	0.440403
F_C6.0	R_Pyr	-0.17109	0.44649
F_C8.0	R_Pyr	-0.101754	0.678505
F_C10.0	R_Pyr	0.0779221	0.737075
F_C11.0	R_Pyr	0.206522	0.344426
F_C12.0	R_Pyr	-0.0365613	0.868457
F_C13.0	R_Pyr	0.0231508	0.918549
F_C14.0	R_Pyr	0.172932	0.46594
F_C14.1n5	R_Pyr	0.124788	0.580049
F_C15.0	R_Pyr	0.027668	0.902723
F_C16.0	R_Pyr	-0.27668	0.201236
F_C16.1n7	R_Pyr	-0.083004	0.706527
F_C17.0	R_Pyr	-0.06917	0.753822
F_C18.0	R_Pyr	-0.115754	0.607971
F_C18.1n9	R_Pyr	-0.173913	0.427416
F_C18.2n6	R_Pyr	-0.136364	0.534984
F_C18.3n6	R_Pyr	0.027668	0.900274
F_C20.0	R_Pyr	-0.0889328	0.686563
F_C20.1n9	R_Pyr	0.168831	0.464423
F_C22.0	R_Pyr	-0.333992	0.119337
F_C22.1n9	R_Pyr	-0.193676	0.3878
F_C22.2n6	R_Pyr	-0.129825	0.596303
F_C24.1n9	R_Pyr	-0.219298	0.367028
F_Ac	R_For	0.0911765	0.737005
F_Pr	R_For	0.285294	0.284139
F_Bt	R_For	-0.161765	0.549483
F_2HV	R_For	0.144118	0.594378
F_IsoBt	R_For	0.367647	0.161232
F_V	R_For	0.0647059	0.811821
F_IsoV	R_For	0.0294118	0.913896
F_PhAc	R_For	0.511765	0.0427234
F_Suc	R_For	0.235294	0.380356
F_3PhPr	R_For	-0.0323529	0.90532
F_4Hbt	R_For	0.291176	0.273887
F_2HIsoV	R_For	-0.190909	0.573913
F_Lac	R_For	0.185294	0.492057
F_3HPhAc	R_For	0.394118	0.130913
F_AcoAc	R_For	0.238235	0.374254
F_Cit	R_For	0.329412	0.212801
F_Pyr	R_For	0.347059	0.187834
F_Ben	R_For	0.614706	0.0112795
F_Glt	R_For	0.170588	0.52761
F_Ala	R_For	0.0882353	0.745222
F_Orn	R_For	0.108824	0.688288
F_IsoLeu	R_For	0.285294	0.284139
F_Gly	R_For	0.214706	0.424559
F_Pro	R_For	0.129412	0.632882
F_Asp	R_For	0.214706	0.424559
F_Leu	R_For	0.455882	0.0759455
F_Vl	R_For	0.0764706	0.778341
F_Thr	R_For	-0.0176471	0.94828
F_Tyr	R_For	-0.00294118	0.991375
F_Sar	R_For	0.05	0.8541
F_Met	R_For	-0.361765	0.168559
F_Lys	R_For	0.244118	0.362213
F_Glu	R_For	0.397059	0.127806
F_13DHAco	R_For	0.305882	0.249254
F_Cad	R_For	0.294118	0.268847
F_DMtAla	R_For	0.171429	0.541272
F_MtAla	R_For	0.135294	0.617367
F_NNtrMte	R_For	-0.0441176	0.871122
F_Ch	R_For	0.461765	0.0717684
F_HpoX	R_For	0.586813	0.0273844
F_Ur	R_For	-0.0909091	0.778725
F_Eth	R_For	0.188235	0.485087
F_Mtol	R_For	0.108824	0.688288
F_Pan	R_For	0.0147059	0.956892
F_IsoPr	R_For	0.164706	0.542148
F_Glol	R_For	0.194118	0.47129
F_Aco	R_For	0.282353	0.28935
F_C6.0	R_For	-0.0461538	0.875503
F_C8.0	R_For	-0.0153846	0.95837
F_C10.0	R_For	0.0989011	0.736585
F_C11.0	R_For	0.0678571	0.810109
F_C12.0	R_For	0.339286	0.216029
F_C13.0	R_For	0.0285714	0.91949
F_C14.0	R_For	-0.38022	0.179906
F_C14.1n5	R_For	-0.0021978	0.994051
F_C15.0	R_For	0.414286	0.124715
F_C16.0	R_For	-0.0892857	0.751673
F_C16.1n7	R_For	0.35	0.200945
F_C17.0	R_For	-0.207143	0.458843
F_C18.0	R_For	0.0321429	0.909462
F_C18.1n9	R_For	0.157143	0.575953
F_C18.2n6	R_For	0.0428571	0.87946
F_C18.3n6	R_For	0.0857143	0.761334
F_C20.0	R_For	0.103571	0.71338
F_C20.1n9	R_For	0.169231	0.563017
F_C22.0	R_For	-0.0428571	0.87946
F_C22.1n9	R_For	0.0945055	0.747938
F_C22.2n6	R_For	-0.23956	0.40943
F_C24.1n9	R_For	-0.21978	0.470615
F_Ac	R_Ben	0.160839	0.617523
F_Pr	R_Ben	0.104895	0.745609
F_Bt	R_Ben	0.111888	0.729195
F_2HV	R_Ben	0.356643	0.255138
F_IsoBt	R_Ben	0.174825	0.586824
F_V	R_Ben	0.328671	0.296904
F_IsoV	R_Ben	0.020979	0.948402
F_PhAc	R_Ben	0.608392	0.035806
F_Suc	R_Ben	-0.118881	0.712884
F_3PhPr	R_Ben	0.188811	0.556737
F_4Hbt	R_Ben	0.048951	0.879919
F_2HIsoV	R_Ben	0.116667	0.765008
F_Lac	R_Ben	0.160839	0.617523
F_3HPhAc	R_Ben	0.384615	0.21702
F_AcoAc	R_Ben	0.440559	0.151735
F_Cit	R_Ben	0.251748	0.429919
F_Pyr	R_Ben	0.671329	0.0168315
F_Ben	R_Ben	0.636364	0.035287
F_Glt	R_Ben	0.426573	0.1667
F_Ala	R_Ben	0.272727	0.391097
F_Orn	R_Ben	0.307692	0.330589
F_IsoLeu	R_Ben	0.454545	0.137658
F_Gly	R_Ben	0.412587	0.182564
F_Pro	R_Ben	0.517483	0.0848688
F_Asp	R_Ben	0.153846	0.633091
F_Leu	R_Ben	0.111888	0.729195
F_Vl	R_Ben	0.356643	0.255138
F_Thr	R_Ben	0.251748	0.429919
F_Tyr	R_Ben	0.517483	0.0848688
F_Sar	R_Ben	0.27972	0.378569
F_Met	R_Ben	-0.601399	0.0385885
F_Lys	R_Ben	0.48951	0.106252
F_Glu	R_Ben	-0.370629	0.235621
F_13DHAco	R_Ben	0.48951	0.106252
F_Cad	R_Ben	0.517483	0.0848688
F_DMtAla	R_Ben	0.517483	0.0848688
F_MtAla	R_Ben	0.13986	0.664633
F_NNtrMte	R_Ben	0.125874	0.696683
F_Ch	R_Ben	0.454545	0.137658
F_HpoX	R_Ben	0.377622	0.226206
F_Ur	R_Ben	0.190476	0.651401
F_Eth	R_Ben	0.468531	0.124455
F_Mtol	R_Ben	0.244755	0.443262
F_Pan	R_Ben	0.314685	0.319139
F_IsoPr	R_Ben	0.440559	0.151735
F_Glol	R_Ben	0.503497	0.0951574
F_Aco	R_Ben	0.741259	0.00580115
F_C6.0	R_Ben	-0.154545	0.650034
F_C8.0	R_Ben	-0.142857	0.735765
F_C10.0	R_Ben	-0.212121	0.556306
F_C11.0	R_Ben	0.286713	0.366251
F_C12.0	R_Ben	-0.020979	0.948402
F_C13.0	R_Ben	0.190909	0.573913
F_C14.0	R_Ben	-0.116667	0.765008
F_C14.1n5	R_Ben	-0.0979021	0.762122
F_C15.0	R_Ben	-0.163636	0.630685
F_C16.0	R_Ben	-0.657343	0.0201855
F_C16.1n7	R_Ben	-0.048951	0.879919
F_C17.0	R_Ben	-0.314685	0.319139
F_C18.0	R_Ben	-0.372727	0.258926
F_C18.1n9	R_Ben	-0.216783	0.498556
F_C18.2n6	R_Ben	-0.0769231	0.812183
F_C18.3n6	R_Ben	0.237762	0.456801
F_C20.0	R_Ben	-0.251748	0.429919
F_C20.1n9	R_Ben	-0.272727	0.445838
F_C22.0	R_Ben	-0.594406	0.0415215
F_C22.1n9	R_Ben	0.163636	0.630685
F_C22.2n6	R_Ben	0.0666667	0.86469
F_C24.1n9	R_Ben	-0.316667	0.406397
F_Ac	R_Glt	0.0130435	0.951765
F_Pr	R_Glt	-0.430435	0.0357632
F_Bt	R_Glt	0.0417391	0.846452
F_2HV	R_Glt	-0.218261	0.305554
F_IsoBt	R_Glt	-0.193043	0.366116
F_V	R_Glt	-0.26	0.219832
F_IsoV	R_Glt	0.186957	0.381709
F_PhAc	R_Glt	-0.113913	0.596114
F_Suc	R_Glt	0.129565	0.546239
F_3PhPr	R_Glt	-0.151304	0.480346
F_4Hbt	R_Glt	-0.297391	0.158154
F_2HIsoV	R_Glt	0.152941	0.571745
F_Lac	R_Glt	0.406957	0.0484249
F_3HPhAc	R_Glt	0.00347826	0.98713
F_AcoAc	R_Glt	-0.341739	0.102167
F_Cit	R_Glt	0.111304	0.60461
F_Pyr	R_Glt	-0.11913	0.579276
F_Ben	R_Glt	-0.132411	0.546995
F_Glt	R_Glt	-0.253913	0.231207
F_Ala	R_Glt	-0.325217	0.120978
F_Orn	R_Glt	-0.197391	0.355208
F_IsoLeu	R_Glt	-0.145217	0.498379
F_Gly	R_Glt	-0.107826	0.616016
F_Pro	R_Glt	-0.181739	0.395371
F_Asp	R_Glt	0.185217	0.386233
F_Leu	R_Glt	-0.158261	0.460149
F_Vl	R_Glt	-0.233913	0.271284
F_Thr	R_Glt	-0.197391	0.355208
F_Tyr	R_Glt	-0.242609	0.253348
F_Sar	R_Glt	-0.277391	0.189412
F_Met	R_Glt	0.0595782	0.782136
F_Lys	R_Glt	-0.195652	0.359548
F_Glu	R_Glt	-0.164348	0.442846
F_13DHAco	R_Glt	-0.190435	0.372753
F_Cad	R_Glt	-0.197391	0.355208
F_DMtAla	R_Glt	0.0968379	0.660259
F_MtAla	R_Glt	-0.0913043	0.671341
F_NNtrMte	R_Glt	-0.266957	0.207296
F_Ch	R_Glt	-0.165217	0.440403
F_HpoX	R_Glt	0.0400903	0.859403
F_Ur	R_Glt	0.181373	0.48601
F_Eth	R_Glt	-0.118261	0.582068
F_Mtol	R_Glt	-0.183478	0.390787
F_Pan	R_Glt	-0.161739	0.450219
F_IsoPr	R_Glt	-0.0278261	0.897305
F_Glol	R_Glt	-0.221739	0.297718
F_Aco	R_Glt	-0.0930435	0.665433
F_C6.0	R_Glt	-0.141728	0.529252
F_C8.0	R_Glt	-0.145614	0.55197
F_C10.0	R_Glt	0.172727	0.454024
F_C11.0	R_Glt	0.102767	0.640782
F_C12.0	R_Glt	-0.0573123	0.79506
F_C13.0	R_Glt	0.0457369	0.839832
F_C14.0	R_Glt	-0.324812	0.162323
F_C14.1n5	R_Glt	0.0841333	0.709709
F_C15.0	R_Glt	0.142857	0.525942
F_C16.0	R_Glt	-0.129447	0.556083
F_C16.1n7	R_Glt	0.0217391	0.921571
F_C17.0	R_Glt	0.166008	0.449036
F_C18.0	R_Glt	-0.342744	0.118405
F_C18.1n9	R_Glt	0.179842	0.411578
F_C18.2n6	R_Glt	0.147233	0.502605
F_C18.3n6	R_Glt	0.0266798	0.90382
F_C20.0	R_Glt	0.0217391	0.921571
F_C20.1n9	R_Glt	0.305195	0.178529
F_C22.0	R_Glt	-0.343874	0.108136
F_C22.1n9	R_Glt	-0.225296	0.313412
F_C22.2n6	R_Glt	-0.250877	0.300204
F_C24.1n9	R_Glt	0.119298	0.626648
F_Ac	R_Ala	0.277391	0.189412
F_Pr	R_Ala	-0.366957	0.0777536
F_Bt	R_Ala	-0.126957	0.554416
F_2HV	R_Ala	0.0895652	0.677269
F_IsoBt	R_Ala	-0.0391304	0.855948
F_V	R_Ala	0.00695652	0.974264
F_IsoV	R_Ala	0.230435	0.278678
F_PhAc	R_Ala	0.101739	0.636184
F_Suc	R_Ala	0.255652	0.227918
F_3PhPr	R_Ala	-0.313913	0.135224
F_4Hbt	R_Ala	-0.0104348	0.961404
F_2HIsoV	R_Ala	0.0852941	0.753465
F_Lac	R_Ala	0.26	0.219832
F_3HPhAc	R_Ala	0.245217	0.248121
F_AcoAc	R_Ala	-0.203478	0.340261
F_Cit	R_Ala	0.202609	0.342373
F_Pyr	R_Ala	0.0904348	0.674303
F_Ben	R_Ala	0.0217391	0.921571
F_Glt	R_Ala	-0.0226087	0.916487
F_Ala	R_Ala	-0.00173913	0.993565
F_Orn	R_Ala	0.107826	0.616016
F_IsoLeu	R_Ala	0.0147826	0.945342
F_Gly	R_Ala	0.183478	0.390787
F_Pro	R_Ala	0.0495652	0.818094
F_Asp	R_Ala	0.323478	0.123095
F_Leu	R_Ala	0.0904348	0.674303
F_Vl	R_Ala	0.123478	0.565405
F_Thr	R_Ala	0.0947826	0.659543
F_Tyr	R_Ala	-0.150435	0.482902
F_Sar	R_Ala	0.0504348	0.814956
F_Met	R_Ala	-0.0360948	0.867022
F_Lys	R_Ala	0.0634783	0.768242
F_Glu	R_Ala	-0.0295652	0.890923
F_13DHAco	R_Ala	0.127826	0.551685
F_Cad	R_Ala	0.0808696	0.707181
F_DMtAla	R_Ala	0.182806	0.403782
F_MtAla	R_Ala	-0.138261	0.519391
F_NNtrMte	R_Ala	0.0347826	0.871817
F_Ch	R_Ala	0.125217	0.559899
F_HpoX	R_Ala	0.143986	0.522641
F_Ur	R_Ala	0.340686	0.180851
F_Eth	R_Ala	0.287826	0.172615
F_Mtol	R_Ala	0.0886957	0.68024
F_Pan	R_Ala	0.0843478	0.695163
F_IsoPr	R_Ala	0.313913	0.135224
F_Glol	R_Ala	0.0895652	0.677269
F_Aco	R_Ala	0.0730435	0.734467
F_C6.0	R_Ala	0.0762281	0.735995
F_C8.0	R_Ala	-0.0561404	0.819431
F_C10.0	R_Ala	0.158442	0.492736
F_C11.0	R_Ala	0.145257	0.50842
F_C12.0	R_Ala	0.133399	0.54398
F_C13.0	R_Ala	0.195935	0.382181
F_C14.0	R_Ala	-0.454135	0.0442791
F_C14.1n5	R_Ala	0.20271	0.365603
F_C15.0	R_Ala	0.410503	0.0577412
F_C16.0	R_Ala	0.185771	0.396068
F_C16.1n7	R_Ala	0.252964	0.244188
F_C17.0	R_Ala	0.147233	0.502605
F_C18.0	R_Ala	-0.012987	0.954258
F_C18.1n9	R_Ala	0.275692	0.202916
F_C18.2n6	R_Ala	0.142292	0.517203
F_C18.3n6	R_Ala	0.0612648	0.781249
F_C20.0	R_Ala	0.200593	0.358756
F_C20.1n9	R_Ala	0.348052	0.122077
F_C22.0	R_Ala	-0.0365613	0.868457
F_C22.1n9	R_Ala	-0.315641	0.152444
F_C22.2n6	R_Ala	-0.00175439	0.994313
F_C24.1n9	R_Ala	0.363158	0.126455
F_Ac	R_Orn	0.0965217	0.653673
F_Pr	R_Orn	-0.326957	0.118887
F_Bt	R_Orn	0.0286957	0.894113
F_2HV	R_Orn	-0.118261	0.582068
F_IsoBt	R_Orn	-0.171304	0.423503
F_V	R_Orn	-0.232174	0.274965
F_IsoV	R_Orn	0.303478	0.149409
F_PhAc	R_Orn	-0.046087	0.830672
F_Suc	R_Orn	0.111304	0.60461
F_3PhPr	R_Orn	-0.167826	0.433117
F_4Hbt	R_Orn	-0.16	0.45517
F_2HIsoV	R_Orn	0.161765	0.549483
F_Lac	R_Orn	0.266957	0.207296
F_3HPhAc	R_Orn	-0.00782609	0.971048
F_AcoAc	R_Orn	-0.111304	0.60461
F_Cit	R_Orn	0.173913	0.41637
F_Pyr	R_Orn	0.0295652	0.890923
F_Ben	R_Orn	-0.121542	0.580646
F_Glt	R_Orn	-0.172174	0.421118
F_Ala	R_Orn	-0.203478	0.340261
F_Orn	R_Orn	-0.130435	0.543526
F_IsoLeu	R_Orn	-0.218261	0.305554
F_Gly	R_Orn	-0.0565217	0.79307
F_Pro	R_Orn	-0.10087	0.639086
F_Asp	R_Orn	0.234783	0.269455
F_Leu	R_Orn	-0.0973913	0.650746
F_Vl	R_Orn	-0.149565	0.485464
F_Thr	R_Orn	-0.113913	0.596114
F_Tyr	R_Orn	-0.16087	0.452691
F_Sar	R_Orn	-0.175652	0.411651
F_Met	R_Orn	0.0521853	0.808647
F_Lys	R_Orn	-0.117391	0.584866
F_Glu	R_Orn	-0.243478	0.251598
F_13DHAco	R_Orn	-0.14087	0.511462
F_Cad	R_Orn	-0.107826	0.616016
F_DMtAla	R_Orn	0.157115	0.474028
F_MtAla	R_Orn	-0.175652	0.411651
F_NNtrMte	R_Orn	-0.14087	0.511462
F_Ch	R_Orn	-0.145217	0.498379
F_HpoX	R_Orn	0.0592885	0.793255
F_Ur	R_Orn	0.230392	0.373665
F_Eth	R_Orn	-0.0313043	0.884547
F_Mtol	R_Orn	-0.184348	0.388506
F_Pan	R_Orn	-0.0452174	0.833823
F_IsoPr	R_Orn	0.0521739	0.808688
F_Glol	R_Orn	-0.173913	0.41637
F_Aco	R_Orn	0.0634783	0.768242
F_C6.0	R_Orn	-0.132693	0.556083
F_C8.0	R_Orn	-0.15614	0.52326
F_C10.0	R_Orn	0.192208	0.403889
F_C11.0	R_Orn	0.0928854	0.673365
F_C12.0	R_Orn	-0.228261	0.29484
F_C13.0	R_Orn	0.0976849	0.665396
F_C14.0	R_Orn	-0.257143	0.273751
F_C14.1n5	R_Orn	0.156409	0.486995
F_C15.0	R_Orn	0.0965556	0.669051
F_C16.0	R_Orn	-0.0889328	0.686563
F_C16.1n7	R_Orn	-0.000988142	0.99643
F_C17.0	R_Orn	0.16502	0.451778
F_C18.0	R_Orn	-0.373235	0.0870993
F_C18.1n9	R_Orn	0.143281	0.514267
F_C18.2n6	R_Orn	0.141304	0.520146
F_C18.3n6	R_Orn	-0.0266798	0.90382
F_C20.0	R_Orn	0.0998024	0.650493
F_C20.1n9	R_Orn	0.233766	0.307788
F_C22.0	R_Orn	-0.386364	0.068597
F_C22.1n9	R_Orn	-0.309994	0.16032
F_C22.2n6	R_Orn	-0.15614	0.52326
F_C24.1n9	R_Orn	0.0789474	0.748011
F_Ac	R_IsoLeu	0.0747826	0.728375
F_Pr	R_IsoLeu	-0.358261	0.0856123
F_Bt	R_IsoLeu	0.0695652	0.746697
F_2HV	R_IsoLeu	-0.166087	0.437967
F_IsoBt	R_IsoLeu	-0.209565	0.325696
F_V	R_IsoLeu	-0.227826	0.284307
F_IsoV	R_IsoLeu	0.4	0.0527799
F_PhAc	R_IsoLeu	0.0217391	0.919689
F_Suc	R_IsoLeu	0.102609	0.633287
F_3PhPr	R_IsoLeu	-0.0486957	0.821234
F_4Hbt	R_IsoLeu	-0.229565	0.280547
F_2HIsoV	R_IsoLeu	-0.0264706	0.922481
F_Lac	R_IsoLeu	0.307826	0.143375
F_3HPhAc	R_IsoLeu	-0.0295652	0.890923
F_AcoAc	R_IsoLeu	-0.115652	0.590478
F_Cit	R_IsoLeu	0.0356522	0.868639
F_Pyr	R_IsoLeu	-0.0643478	0.765154
F_Ben	R_IsoLeu	-0.0296443	0.893189
F_Glt	R_IsoLeu	-0.113043	0.59894
F_Ala	R_IsoLeu	-0.191304	0.370533
F_Orn	R_IsoLeu	-0.143478	0.503593
F_IsoLeu	R_IsoLeu	-0.0608696	0.777528
F_Gly	R_IsoLeu	0.00173913	0.993565
F_Pro	R_IsoLeu	-0.10087	0.639086
F_Asp	R_IsoLeu	0.153913	0.47272
F_Leu	R_IsoLeu	-0.130435	0.543526
F_Vl	R_IsoLeu	-0.12087	0.57371
F_Thr	R_IsoLeu	-0.168696	0.430702
F_Tyr	R_IsoLeu	-0.157391	0.462649
F_Sar	R_IsoLeu	-0.215652	0.311514
F_Met	R_IsoLeu	-0.0330507	0.878152
F_Lys	R_IsoLeu	-0.1	0.641993
F_Glu	R_IsoLeu	-0.272174	0.198217
F_13DHAco	R_IsoLeu	-0.114783	0.593293
F_Cad	R_IsoLeu	-0.101739	0.636184
F_DMtAla	R_IsoLeu	0.133399	0.54398
F_MtAla	R_IsoLeu	-0.101739	0.636184
F_NNtrMte	R_IsoLeu	-0.314783	0.134087
F_Ch	R_IsoLeu	-0.0956522	0.656606
F_HpoX	R_IsoLeu	0.260305	0.242011
F_Ur	R_IsoLeu	0.176471	0.498068
F_Eth	R_IsoLeu	-0.166087	0.437967
F_Mtol	R_IsoLeu	-0.0834783	0.698161
F_Pan	R_IsoLeu	-0.0556522	0.796187
F_IsoPr	R_IsoLeu	-0.0469565	0.827524
F_Glol	R_IsoLeu	-0.161739	0.450219
F_Aco	R_IsoLeu	-0.0321739	0.881362
F_C6.0	R_IsoLeu	-0.15415	0.493385
F_C8.0	R_IsoLeu	-0.140351	0.566583
F_C10.0	R_IsoLeu	0.127273	0.582479
F_C11.0	R_IsoLeu	0.216403	0.321308
F_C12.0	R_IsoLeu	-0.273715	0.206305
F_C13.0	R_IsoLeu	0.168831	0.452604
F_C14.0	R_IsoLeu	-0.178947	0.450325
F_C14.1n5	R_IsoLeu	0.265951	0.231579
F_C15.0	R_IsoLeu	0.238848	0.284397
F_C16.0	R_IsoLeu	-0.13834	0.529025
F_C16.1n7	R_IsoLeu	-0.0128458	0.953611
F_C17.0	R_IsoLeu	0.181818	0.406371
F_C18.0	R_IsoLeu	-0.288538	0.192825
F_C18.1n9	R_IsoLeu	0.114625	0.602516
F_C18.2n6	R_IsoLeu	0.115613	0.599371
F_C18.3n6	R_IsoLeu	0.0296443	0.893189
F_C20.0	R_IsoLeu	0.0879447	0.689877
F_C20.1n9	R_IsoLeu	0.162338	0.48202
F_C22.0	R_IsoLeu	-0.367589	0.0844206
F_C22.1n9	R_IsoLeu	-0.211745	0.344157
F_C22.2n6	R_IsoLeu	-0.0631579	0.797283
F_C24.1n9	R_IsoLeu	0.0842105	0.731783
F_Ac	R_Gly	-0.205217	0.336061
F_Pr	R_Gly	-0.626957	0.00104321
F_Bt	R_Gly	0.374783	0.0711592
F_2HV	R_Gly	-0.412174	0.0453469
F_IsoBt	R_Gly	-0.116522	0.587669
F_V	R_Gly	-0.226957	0.2862
F_IsoV	R_Gly	0.153913	0.47272
F_PhAc	R_Gly	-0.182609	0.393075
F_Suc	R_Gly	0.212174	0.319571
F_3PhPr	R_Gly	0.0478261	0.824378
F_4Hbt	R_Gly	-0.458261	0.0243182
F_2HIsoV	R_Gly	-0.0323529	0.90532
F_Lac	R_Gly	0.323478	0.123095
F_3HPhAc	R_Gly	-0.191304	0.370533
F_AcoAc	R_Gly	-0.313913	0.135224
F_Cit	R_Gly	-0.164348	0.442846
F_Pyr	R_Gly	-0.310435	0.13984
F_Ben	R_Gly	-0.12253	0.57755
F_Glt	R_Gly	-0.425217	0.0383202
F_Ala	R_Gly	-0.49913	0.0130277
F_Orn	R_Gly	-0.389565	0.0598755
F_IsoLeu	R_Gly	-0.124348	0.562649
F_Gly	R_Gly	-0.237391	0.264015
F_Pro	R_Gly	-0.373043	0.0725864
F_Asp	R_Gly	-0.0782609	0.716239
F_Leu	R_Gly	0.161739	0.450219
F_Vl	R_Gly	-0.349565	0.0940531
F_Thr	R_Gly	-0.409565	0.0468662
F_Tyr	R_Gly	-0.349565	0.0940531
F_Sar	R_Gly	-0.450435	0.0271871
F_Met	R_Gly	0.0830615	0.699599
F_Lys	R_Gly	-0.338261	0.105934
F_Glu	R_Gly	-0.153913	0.47272
F_13DHAco	R_Gly	-0.285217	0.176714
F_Cad	R_Gly	-0.393913	0.0568347
F_DMtAla	R_Gly	-0.0464427	0.833337
F_MtAla	R_Gly	-0.106087	0.621752
F_NNtrMte	R_Gly	-0.473043	0.0195657
F_Ch	R_Gly	-0.257391	0.22466
F_HpoX	R_Gly	0.00282326	0.990051
F_Ur	R_Gly	-0.0294118	0.91078
F_Eth	R_Gly	-0.289565	0.16992
F_Mtol	R_Gly	-0.221739	0.297718
F_Pan	R_Gly	-0.36087	0.0831946
F_IsoPr	R_Gly	-0.218261	0.305554
F_Glol	R_Gly	-0.374783	0.0711592
F_Aco	R_Gly	-0.316522	0.131834
F_C6.0	R_Gly	-0.211745	0.344157
F_C8.0	R_Gly	0.022807	0.926161
F_C10.0	R_Gly	0.109091	0.637844
F_C11.0	R_Gly	0.0928854	0.673365
F_C12.0	R_Gly	-0.110672	0.615165
F_C13.0	R_Gly	0.083004	0.713446
F_C14.0	R_Gly	-0.306767	0.188323
F_C14.1n5	R_Gly	0.243365	0.275112
F_C15.0	R_Gly	0.159797	0.477489
F_C16.0	R_Gly	-0.375494	0.0774552
F_C16.1n7	R_Gly	0.102767	0.640782
F_C17.0	R_Gly	0.0780632	0.723308
F_C18.0	R_Gly	-0.256917	0.248414
F_C18.1n9	R_Gly	0.110672	0.615165
F_C18.2n6	R_Gly	0.129447	0.556083
F_C18.3n6	R_Gly	-0.00790514	0.971443
F_C20.0	R_Gly	0.0523715	0.812408
F_C20.1n9	R_Gly	0.154545	0.503568
F_C22.0	R_Gly	-0.366601	0.0853233
F_C22.1n9	R_Gly	-0.0220215	0.92251
F_C22.2n6	R_Gly	-0.266667	0.269768
F_C24.1n9	R_Gly	-0.138596	0.571491
F_Ac	R_Pro	0.207826	0.329819
F_Pr	R_Pro	-0.484348	0.0164653
F_Bt	R_Pro	-0.0826087	0.701163
F_2HV	R_Pro	-0.121739	0.570936
F_IsoBt	R_Pro	-0.225217	0.290007
F_V	R_Pro	-0.212174	0.319571
F_IsoV	R_Pro	0.191304	0.370533
F_PhAc	R_Pro	-0.102609	0.633287
F_Suc	R_Pro	0.247826	0.242965
F_3PhPr	R_Pro	-0.227826	0.284307
F_4Hbt	R_Pro	-0.223478	0.293847
F_2HIsoV	R_Pro	0.320588	0.226045
F_Lac	R_Pro	0.0921739	0.668385
F_3HPhAc	R_Pro	0.0165217	0.938923
F_AcoAc	R_Pro	-0.264348	0.211939
F_Cit	R_Pro	0.0408696	0.849615
F_Pyr	R_Pro	-0.152174	0.477797
F_Ben	R_Pro	-0.206522	0.344426
F_Glt	R_Pro	-0.282609	0.180879
F_Ala	R_Pro	-0.247826	0.242965
F_Orn	R_Pro	-0.106087	0.621752
F_IsoLeu	R_Pro	-0.141739	0.508832
F_Gly	R_Pro	-0.0521739	0.808688
F_Pro	R_Pro	-0.214783	0.313517
F_Asp	R_Pro	0.192174	0.36832
F_Leu	R_Pro	-0.0695652	0.746697
F_Vl	R_Pro	-0.141739	0.508832
F_Thr	R_Pro	-0.244348	0.249856
F_Tyr	R_Pro	-0.171304	0.423503
F_Sar	R_Pro	-0.181739	0.395371
F_Met	R_Pro	-0.0982822	0.647751
F_Lys	R_Pro	-0.123478	0.565405
F_Glu	R_Pro	-0.168696	0.430702
F_13DHAco	R_Pro	-0.115652	0.590478
F_Cad	R_Pro	-0.14	0.514099
F_DMtAla	R_Pro	0.121542	0.580646
F_MtAla	R_Pro	-0.169565	0.428295
F_NNtrMte	R_Pro	-0.0852174	0.692169
F_Ch	R_Pro	-0.0426087	0.843291
F_HpoX	R_Pro	0.0434783	0.84765
F_Ur	R_Pro	0.215686	0.405741
F_Eth	R_Pro	0.0173913	0.935715
F_Mtol	R_Pro	0.000869565	0.996782
F_Pan	R_Pro	-0.255652	0.227918
F_IsoPr	R_Pro	0.106957	0.618881
F_Glol	R_Pro	-0.131304	0.540819
F_Aco	R_Pro	-0.133043	0.535424
F_C6.0	R_Pro	-0.361942	0.0978766
F_C8.0	R_Pro	-0.0263158	0.914838
F_C10.0	R_Pro	-0.0337662	0.884472
F_C11.0	R_Pro	-0.141304	0.520146
F_C12.0	R_Pro	-0.0849802	0.699851
F_C13.0	R_Pro	-0.143986	0.522641
F_C14.0	R_Pro	-0.451128	0.0458833
F_C14.1n5	R_Pro	-0.0615471	0.785554
F_C15.0	R_Pro	0.230943	0.301112
F_C16.0	R_Pro	-0.0513834	0.815888
F_C16.1n7	R_Pro	-0.114625	0.602516
F_C17.0	R_Pro	-0.0938735	0.67008
F_C18.0	R_Pro	-0.247883	0.266019
F_C18.1n9	R_Pro	0.0167984	0.93936
F_C18.2n6	R_Pro	-0.00790514	0.971443
F_C18.3n6	R_Pro	0.0523715	0.812408
F_C20.0	R_Pro	-0.0988142	0.653742
F_C20.1n9	R_Pro	0.394805	0.0765268
F_C22.0	R_Pro	-0.22332	0.305699
F_C22.1n9	R_Pro	-0.127047	0.573156
F_C22.2n6	R_Pro	-0.280702	0.244393
F_C24.1n9	R_Pro	0.0175439	0.943171
F_Ac	R_Asp	-0.174783	0.414007
F_Pr	R_Asp	-0.311304	0.138676
F_Bt	R_Asp	0.109565	0.610302
F_2HV	R_Asp	-0.441739	0.0306865
F_IsoBt	R_Asp	-0.0913043	0.671341
F_V	R_Asp	-0.317391	0.130718
F_IsoV	R_Asp	-0.303478	0.149409
F_PhAc	R_Asp	-0.381739	0.0656632
F_Suc	R_Asp	0.0191304	0.929301
F_3PhPr	R_Asp	-0.0913043	0.671341
F_4Hbt	R_Asp	-0.251304	0.236199
F_2HIsoV	R_Asp	0.105882	0.696334
F_Lac	R_Asp	0.206957	0.331892
F_3HPhAc	R_Asp	-0.00695652	0.974264
F_AcoAc	R_Asp	-0.554783	0.00489811
F_Cit	R_Asp	-0.273043	0.196731
F_Pyr	R_Asp	-0.542609	0.00615276
F_Ben	R_Asp	-0.242095	0.265727
F_Glt	R_Asp	-0.51913	0.0093361
F_Ala	R_Asp	-0.525217	0.0084027
F_Orn	R_Asp	-0.447826	0.0282015
F_IsoLeu	R_Asp	-0.0626087	0.771334
F_Gly	R_Asp	-0.284348	0.178095
F_Pro	R_Asp	-0.384348	0.0636882
F_Asp	R_Asp	-0.186087	0.383967
F_Leu	R_Asp	0.0608696	0.777528
F_Vl	R_Asp	-0.417391	0.0424243
F_Thr	R_Asp	-0.393043	0.0574331
F_Tyr	R_Asp	-0.623478	0.0011337
F_Sar	R_Asp	-0.385217	0.0630402
F_Met	R_Asp	-0.181779	0.395266
F_Lys	R_Asp	-0.530435	0.00766563
F_Glu	R_Asp	-0.0104348	0.961404
F_13DHAco	R_Asp	-0.347826	0.0958132
F_Cad	R_Asp	-0.50087	0.0126653
F_DMtAla	R_Asp	-0.367589	0.0844206
F_MtAla	R_Asp	-0.0608696	0.777528
F_NNtrMte	R_Asp	-0.3	0.154363
F_Ch	R_Asp	-0.211304	0.321605
F_HpoX	R_Asp	-0.33258	0.130454
F_Ur	R_Asp	-0.247549	0.338088
F_Eth	R_Asp	-0.349565	0.0940531
F_Mtol	R_Asp	-0.249565	0.239566
F_Pan	R_Asp	-0.434783	0.0337373
F_IsoPr	R_Asp	-0.326957	0.118887
F_Glol	R_Asp	-0.372174	0.0733081
F_Aco	R_Asp	-0.568696	0.00373452
F_C6.0	R_Asp	-0.139469	0.535903
F_C8.0	R_Asp	-0.219298	0.367028
F_C10.0	R_Asp	-0.249351	0.275699
F_C11.0	R_Asp	0.006917	0.975012
F_C12.0	R_Asp	0.185771	0.396068
F_C13.0	R_Asp	-0.0400903	0.859403
F_C14.0	R_Asp	-0.192481	0.416206
F_C14.1n5	R_Asp	0.102202	0.650853
F_C15.0	R_Asp	0.309994	0.16032
F_C16.0	R_Asp	-0.00790514	0.971443
F_C16.1n7	R_Asp	0.0316206	0.886112
F_C17.0	R_Asp	-0.020751	0.925126
F_C18.0	R_Asp	-0.124788	0.580049
F_C18.1n9	R_Asp	-0.144269	0.511339
F_C18.2n6	R_Asp	-0.20751	0.342071
F_C18.3n6	R_Asp	-0.31917	0.137684
F_C20.0	R_Asp	-0.170949	0.435457
F_C20.1n9	R_Asp	0.154545	0.503568
F_C22.0	R_Asp	0.0434783	0.843844
F_C22.1n9	R_Asp	-0.0728402	0.74735
F_C22.2n6	R_Asp	-0.133333	0.586324
F_C24.1n9	R_Asp	0.178947	0.463554
F_Ac	R_Leu	0.00869565	0.967833
F_Pr	R_Leu	-0.335652	0.108827
F_Bt	R_Leu	0	1
F_2HV	R_Leu	-0.20087	0.346621
F_IsoBt	R_Leu	-0.0269565	0.900498
F_V	R_Leu	-0.0556522	0.796187
F_IsoV	R_Leu	0.27913	0.186538
F_PhAc	R_Leu	-0.0391304	0.855948
F_Suc	R_Leu	0.153913	0.47272
F_3PhPr	R_Leu	0.0895652	0.677269
F_4Hbt	R_Leu	-0.39913	0.053345
F_2HIsoV	R_Leu	0.352941	0.179959
F_Lac	R_Leu	0.325217	0.120978
F_3HPhAc	R_Leu	-0.0478261	0.824378
F_AcoAc	R_Leu	-0.315652	0.132957
F_Cit	R_Leu	-0.0226087	0.916487
F_Pyr	R_Leu	-0.18	0.399985
F_Ben	R_Leu	0.0731225	0.740213
F_Glt	R_Leu	-0.165217	0.440403
F_Ala	R_Leu	-0.208696	0.327753
F_Orn	R_Leu	-0.128696	0.548959
F_IsoLeu	R_Leu	0.163478	0.445297
F_Gly	R_Leu	-0.046087	0.830672
F_Pro	R_Leu	-0.168696	0.430702
F_Asp	R_Leu	0.105217	0.624627
F_Leu	R_Leu	0.147826	0.49061
F_Vl	R_Leu	-0.146957	0.493193
F_Thr	R_Leu	-0.226087	0.2881
F_Tyr	R_Leu	-0.10087	0.639086
F_Sar	R_Leu	-0.308696	0.14219
F_Met	R_Leu	-0.189606	0.374875
F_Lys	R_Leu	-0.0530435	0.805559
F_Glu	R_Leu	-0.0426087	0.843291
F_13DHAco	R_Leu	-0.0773913	0.719267
F_Cad	R_Leu	-0.0878261	0.683215
F_DMtAla	R_Leu	0.0642292	0.770933
F_MtAla	R_Leu	0.183478	0.390787
F_NNtrMte	R_Leu	-0.147826	0.49061
F_Ch	R_Leu	-0.0808696	0.707181
F_HpoX	R_Leu	0.173348	0.44042
F_Ur	R_Leu	0.25	0.33317
F_Eth	R_Leu	-0.0478261	0.824378
F_Mtol	R_Leu	-0.0226087	0.916487
F_Pan	R_Leu	-0.136522	0.52471
F_IsoPr	R_Leu	-0.0591304	0.783735
F_Glol	R_Leu	-0.158261	0.460149
F_Aco	R_Leu	-0.19913	0.350899
F_C6.0	R_Leu	-0.119142	0.597436
F_C8.0	R_Leu	-0.0754386	0.758887
F_C10.0	R_Leu	-0.120779	0.602015
F_C11.0	R_Leu	0.0158103	0.942921
F_C12.0	R_Leu	0.243083	0.26372
F_C13.0	R_Leu	-0.0988142	0.661749
F_C14.0	R_Leu	-0.242105	0.303755
F_C14.1n5	R_Leu	0.0728402	0.74735
F_C15.0	R_Leu	0.136081	0.54595
F_C16.0	R_Leu	-0.398221	0.0598363
F_C16.1n7	R_Leu	-0.245059	0.259736
F_C17.0	R_Leu	0.00494071	0.98215
F_C18.0	R_Leu	-0.101073	0.654478
F_C18.1n9	R_Leu	-0.0237154	0.914466
F_C18.2n6	R_Leu	0.0395257	0.857893
F_C18.3n6	R_Leu	0.233202	0.284224
F_C20.0	R_Leu	-0.151186	0.491074
F_C20.1n9	R_Leu	-0.0909091	0.695131
F_C22.0	R_Leu	-0.210474	0.335063
F_C22.1n9	R_Leu	0.136081	0.54595
F_C22.2n6	R_Leu	-0.0140351	0.954524
F_C24.1n9	R_Leu	0.236842	0.328931
F_Ac	R_Vl	0.117391	0.584866
F_Pr	R_Vl	-0.222609	0.295778
F_Bt	R_Vl	0.0921739	0.668385
F_2HV	R_Vl	-0.0695652	0.746697
F_IsoBt	R_Vl	-0.153913	0.47272
F_V	R_Vl	-0.19913	0.350899
F_IsoV	R_Vl	0.443478	0.0299593
F_PhAc	R_Vl	0.131304	0.540819
F_Suc	R_Vl	-0.102609	0.633287
F_3PhPr	R_Vl	0.0391304	0.855948
F_4Hbt	R_Vl	-0.121739	0.570936
F_2HIsoV	R_Vl	0.144118	0.594378
F_Lac	R_Vl	0.334783	0.109804
F_3HPhAc	R_Vl	0.0408696	0.849615
F_AcoAc	R_Vl	0.0582609	0.786844
F_Cit	R_Vl	0.0756522	0.725335
F_Pyr	R_Vl	0.0104348	0.961404
F_Ben	R_Vl	0.0444664	0.840339
F_Glt	R_Vl	-0.0478261	0.824378
F_Ala	R_Vl	-0.0634783	0.768242
F_Orn	R_Vl	-0.026087	0.903693
F_IsoLeu	R_Vl	-0.0286957	0.894113
F_Gly	R_Vl	0.1	0.641993
F_Pro	R_Vl	-0.00521739	0.980697
F_Asp	R_Vl	0.19913	0.350899
F_Leu	R_Vl	0.0434783	0.840133
F_Vl	R_Vl	0.00521739	0.980697
F_Thr	R_Vl	-0.066087	0.758987
F_Tyr	R_Vl	0.00869565	0.967833
F_Sar	R_Vl	-0.12087	0.57371
F_Met	R_Vl	-0.000869754	0.996782
F_Lys	R_Vl	0.04	0.85278
F_Glu	R_Vl	-0.16087	0.452691
F_13DHAco	R_Vl	0.0121739	0.954977
F_Cad	R_Vl	0.0330435	0.878178
F_DMtAla	R_Vl	0.201581	0.356344
F_MtAla	R_Vl	-0.118261	0.582068
F_NNtrMte	R_Vl	-0.0808696	0.707181
F_Ch	R_Vl	0.026087	0.903693
F_HpoX	R_Vl	0.339356	0.122328
F_Ur	R_Vl	0.257353	0.318668
F_Eth	R_Vl	-0.0626087	0.771334
F_Mtol	R_Vl	0.046087	0.830672
F_Pan	R_Vl	0.0521739	0.808688
F_IsoPr	R_Vl	0.0113043	0.95819
F_Glol	R_Vl	-0.0626087	0.771334
F_Aco	R_Vl	-0.0347826	0.871817
F_C6.0	R_Vl	-0.00846979	0.970159
F_C8.0	R_Vl	0.00877193	0.971569
F_C10.0	R_Vl	0.149351	0.518188
F_C11.0	R_Vl	0.226285	0.299154
F_C12.0	R_Vl	-0.174901	0.424754
F_C13.0	R_Vl	0.15528	0.490185
F_C14.0	R_Vl	-0.0781955	0.743149
F_C14.1n5	R_Vl	0.225296	0.313412
F_C15.0	R_Vl	0.191417	0.393465
F_C16.0	R_Vl	-0.275692	0.202916
F_C16.1n7	R_Vl	-0.119565	0.586859
F_C17.0	R_Vl	0.280632	0.19461
F_C18.0	R_Vl	-0.339356	0.122328
F_C18.1n9	R_Vl	0.00296443	0.989289
F_C18.2n6	R_Vl	0.0889328	0.686563
F_C18.3n6	R_Vl	0.0948617	0.6668
F_C20.0	R_Vl	0.12747	0.562179
F_C20.1n9	R_Vl	0.0532468	0.818692
F_C22.0	R_Vl	-0.434783	0.0381461
[truncated: 3,522 more rows]
